# Supplementary material for: Synthesis of 4-O-Alkylated N-Acetylneuraminic Acid Derivatives
Source: J Org Chem. 2021 Jun 17;86(13):9145–54. doi: 10.1021/acs.joc.1c00235 (PMC8279483; doi:10.1021/acs.joc.1c00235)
Supplement: Supplementary file 2 — jo1c00235_si_002.zip [file jo1c00235_si_002.zip]

Archive with 4,278 entries (3,843 files):
- FID for publication/
- FID for publication/.DS_Store
- __MACOSX/
- __MACOSX/FID for publication/
- __MACOSX/FID for publication/._.DS_Store
- FID for publication/C37/
- FID for publication/C37/13C/
- FID for publication/C37/13C/uxnmr.par
- __MACOSX/FID for publication/C37/
- __MACOSX/FID for publication/C37/13C/
- __MACOSX/FID for publication/C37/13C/._uxnmr.par
- FID for publication/C37/13C/prosol_History
- __MACOSX/FID for publication/C37/13C/._prosol_History
- FID for publication/C37/13C/pulseprogram
- __MACOSX/FID for publication/C37/13C/._pulseprogram
- FID for publication/C37/13C/precom.output
- __MACOSX/FID for publication/C37/13C/._precom.output
- FID for publication/C37/13C/format.temp
- __MACOSX/FID for publication/C37/13C/._format.temp
- FID for publication/C37/13C/audita.txt
- __MACOSX/FID for publication/C37/13C/._audita.txt
- FID for publication/C37/13C/pdata/
- FID for publication/C37/13C/pdata/1/
- FID for publication/C37/13C/pdata/1/proc
- __MACOSX/FID for publication/C37/13C/pdata/
- __MACOSX/FID for publication/C37/13C/pdata/1/
- __MACOSX/FID for publication/C37/13C/pdata/1/._proc
- FID for publication/C37/13C/pdata/1/peaks
- __MACOSX/FID for publication/C37/13C/pdata/1/._peaks
- FID for publication/C37/13C/pdata/1/peakrng
- __MACOSX/FID for publication/C37/13C/pdata/1/._peakrng
- FID for publication/C37/13C/pdata/1/peaklist.xml
- __MACOSX/FID for publication/C37/13C/pdata/1/._peaklist.xml
- FID for publication/C37/13C/pdata/1/title
- __MACOSX/FID for publication/C37/13C/pdata/1/._title
- FID for publication/C37/13C/pdata/1/parm.txt
- __MACOSX/FID for publication/C37/13C/pdata/1/._parm.txt
- FID for publication/C37/13C/pdata/1/auditp.txt
- __MACOSX/FID for publication/C37/13C/pdata/1/._auditp.txt
- FID for publication/C37/13C/pdata/1/intrng
- __MACOSX/FID for publication/C37/13C/pdata/1/._intrng
- FID for publication/C37/13C/pdata/1/1r
- __MACOSX/FID for publication/C37/13C/pdata/1/._1r
- FID for publication/C37/13C/pdata/1/1i
- __MACOSX/FID for publication/C37/13C/pdata/1/._1i
- FID for publication/C37/13C/pdata/1/procs
- __MACOSX/FID for publication/C37/13C/pdata/1/._procs
- FID for publication/C37/13C/pdata/1/outd
- __MACOSX/FID for publication/C37/13C/pdata/1/._outd
- __MACOSX/FID for publication/C37/13C/pdata/._1
- __MACOSX/FID for publication/C37/13C/._pdata
- FID for publication/C37/13C/stanprogram1544
- __MACOSX/FID for publication/C37/13C/._stanprogram1544
- FID for publication/C37/13C/cpdprg2
- __MACOSX/FID for publication/C37/13C/._cpdprg2
- FID for publication/C37/13C/fq1list
- __MACOSX/FID for publication/C37/13C/._fq1list
- FID for publication/C37/13C/fid
- __MACOSX/FID for publication/C37/13C/._fid
- FID for publication/C37/13C/shimvalues
- __MACOSX/FID for publication/C37/13C/._shimvalues
- FID for publication/C37/13C/uxnmr.info
- __MACOSX/FID for publication/C37/13C/._uxnmr.info
- FID for publication/C37/13C/scon2
- __MACOSX/FID for publication/C37/13C/._scon2
- FID for publication/C37/13C/vtc_pid_settings
- __MACOSX/FID for publication/C37/13C/._vtc_pid_settings
- FID for publication/C37/13C/acqu
- __MACOSX/FID for publication/C37/13C/._acqu
- FID for publication/C37/13C/acqus
- __MACOSX/FID for publication/C37/13C/._acqus
- FID for publication/C37/13C/specpar
- __MACOSX/FID for publication/C37/13C/._specpar
- __MACOSX/FID for publication/C37/._13C
- FID for publication/C37/.DS_Store
- __MACOSX/FID for publication/C37/._.DS_Store
- FID for publication/C37/1H/
- FID for publication/C37/1H/uxnmr.par
- __MACOSX/FID for publication/C37/1H/
- __MACOSX/FID for publication/C37/1H/._uxnmr.par
- FID for publication/C37/1H/prosol_History
- __MACOSX/FID for publication/C37/1H/._prosol_History
- FID for publication/C37/1H/pulseprogram
- __MACOSX/FID for publication/C37/1H/._pulseprogram
- FID for publication/C37/1H/precom.output
- __MACOSX/FID for publication/C37/1H/._precom.output
- FID for publication/C37/1H/format.temp
- __MACOSX/FID for publication/C37/1H/._format.temp
- FID for publication/C37/1H/audita.txt
- __MACOSX/FID for publication/C37/1H/._audita.txt
- FID for publication/C37/1H/pdata/
- FID for publication/C37/1H/pdata/1/
- FID for publication/C37/1H/pdata/1/proc
- __MACOSX/FID for publication/C37/1H/pdata/
- __MACOSX/FID for publication/C37/1H/pdata/1/
- __MACOSX/FID for publication/C37/1H/pdata/1/._proc
- FID for publication/C37/1H/pdata/1/peaks
- __MACOSX/FID for publication/C37/1H/pdata/1/._peaks
- FID for publication/C37/1H/pdata/1/peakrng
- __MACOSX/FID for publication/C37/1H/pdata/1/._peakrng
- FID for publication/C37/1H/pdata/1/peaklist.xml
- __MACOSX/FID for publication/C37/1H/pdata/1/._peaklist.xml
- FID for publication/C37/1H/pdata/1/title
- __MACOSX/FID for publication/C37/1H/pdata/1/._title
- FID for publication/C37/1H/pdata/1/parm.txt
- __MACOSX/FID for publication/C37/1H/pdata/1/._parm.txt
- FID for publication/C37/1H/pdata/1/auditp.txt
- __MACOSX/FID for publication/C37/1H/pdata/1/._auditp.txt
- FID for publication/C37/1H/pdata/1/intrng
- __MACOSX/FID for publication/C37/1H/pdata/1/._intrng
- FID for publication/C37/1H/pdata/1/1r
- __MACOSX/FID for publication/C37/1H/pdata/1/._1r
- FID for publication/C37/1H/pdata/1/1i
- __MACOSX/FID for publication/C37/1H/pdata/1/._1i
- FID for publication/C37/1H/pdata/1/procs
- __MACOSX/FID for publication/C37/1H/pdata/1/._procs
- FID for publication/C37/1H/pdata/1/outd
- __MACOSX/FID for publication/C37/1H/pdata/1/._outd
- __MACOSX/FID for publication/C37/1H/pdata/._1
- __MACOSX/FID for publication/C37/1H/._pdata
- FID for publication/C37/1H/stanprogram1544
- __MACOSX/FID for publication/C37/1H/._stanprogram1544
- FID for publication/C37/1H/fq1list
- __MACOSX/FID for publication/C37/1H/._fq1list
- FID for publication/C37/1H/fid
- __MACOSX/FID for publication/C37/1H/._fid
- FID for publication/C37/1H/shimvalues
- __MACOSX/FID for publication/C37/1H/._shimvalues
- FID for publication/C37/1H/uxnmr.info
- __MACOSX/FID for publication/C37/1H/._uxnmr.info
- FID for publication/C37/1H/scon2
- __MACOSX/FID for publication/C37/1H/._scon2
- FID for publication/C37/1H/vtc_pid_settings
- __MACOSX/FID for publication/C37/1H/._vtc_pid_settings
- FID for publication/C37/1H/acqu
- __MACOSX/FID for publication/C37/1H/._acqu
- FID for publication/C37/1H/acqus
- __MACOSX/FID for publication/C37/1H/._acqus
- FID for publication/C37/1H/specpar
- __MACOSX/FID for publication/C37/1H/._specpar
- __MACOSX/FID for publication/C37/._1H
- __MACOSX/FID for publication/._C37
- FID for publication/C30/
- FID for publication/C30/13C/
- FID for publication/C30/13C/uxnmr.par
- __MACOSX/FID for publication/C30/
- __MACOSX/FID for publication/C30/13C/
- __MACOSX/FID for publication/C30/13C/._uxnmr.par
- FID for publication/C30/13C/pulseprogram
- __MACOSX/FID for publication/C30/13C/._pulseprogram
- FID for publication/C30/13C/stanprogram73496
- __MACOSX/FID for publication/C30/13C/._stanprogram73496
- FID for publication/C30/13C/precom.output
- __MACOSX/FID for publication/C30/13C/._precom.output
- FID for publication/C30/13C/format.temp
- __MACOSX/FID for publication/C30/13C/._format.temp
- FID for publication/C30/13C/audita.txt
- __MACOSX/FID for publication/C30/13C/._audita.txt
- FID for publication/C30/13C/pdata/
- FID for publication/C30/13C/pdata/1/
- FID for publication/C30/13C/pdata/1/proc
- __MACOSX/FID for publication/C30/13C/pdata/
- __MACOSX/FID for publication/C30/13C/pdata/1/
- __MACOSX/FID for publication/C30/13C/pdata/1/._proc
- FID for publication/C30/13C/pdata/1/email_03rc_1218_2_1.pdf
- __MACOSX/FID for publication/C30/13C/pdata/1/._email_03rc_1218_2_1.pdf
- FID for publication/C30/13C/pdata/1/peaks
- __MACOSX/FID for publication/C30/13C/pdata/1/._peaks
- FID for publication/C30/13C/pdata/1/peakrng
- __MACOSX/FID for publication/C30/13C/pdata/1/._peakrng
- FID for publication/C30/13C/pdata/1/peaklist.xml
- __MACOSX/FID for publication/C30/13C/pdata/1/._peaklist.xml
- FID for publication/C30/13C/pdata/1/title
- __MACOSX/FID for publication/C30/13C/pdata/1/._title
- FID for publication/C30/13C/pdata/1/parm.txt
- __MACOSX/FID for publication/C30/13C/pdata/1/._parm.txt
- FID for publication/C30/13C/pdata/1/auditp.txt
- __MACOSX/FID for publication/C30/13C/pdata/1/._auditp.txt
- FID for publication/C30/13C/pdata/1/intrng
- __MACOSX/FID for publication/C30/13C/pdata/1/._intrng
- FID for publication/C30/13C/pdata/1/1r
- __MACOSX/FID for publication/C30/13C/pdata/1/._1r
- FID for publication/C30/13C/pdata/1/1i
- __MACOSX/FID for publication/C30/13C/pdata/1/._1i
- FID for publication/C30/13C/pdata/1/procs
- __MACOSX/FID for publication/C30/13C/pdata/1/._procs
- FID for publication/C30/13C/pdata/1/outd
- __MACOSX/FID for publication/C30/13C/pdata/1/._outd
- FID for publication/C30/13C/pdata/1/thumb.png
- __MACOSX/FID for publication/C30/13C/pdata/1/._thumb.png
- __MACOSX/FID for publication/C30/13C/pdata/._1
- __MACOSX/FID for publication/C30/13C/._pdata
- FID for publication/C30/13C/cpdprg2
- __MACOSX/FID for publication/C30/13C/._cpdprg2
- FID for publication/C30/13C/fq1list
- __MACOSX/FID for publication/C30/13C/._fq1list
- FID for publication/C30/13C/fid
- __MACOSX/FID for publication/C30/13C/._fid
- FID for publication/C30/13C/shimvalues
- __MACOSX/FID for publication/C30/13C/._shimvalues
- FID for publication/C30/13C/uxnmr.info
- __MACOSX/FID for publication/C30/13C/._uxnmr.info
- FID for publication/C30/13C/scon2
- __MACOSX/FID for publication/C30/13C/._scon2
- FID for publication/C30/13C/vtc_pid_settings
- __MACOSX/FID for publication/C30/13C/._vtc_pid_settings
- FID for publication/C30/13C/acqu
- __MACOSX/FID for publication/C30/13C/._acqu
- FID for publication/C30/13C/acqus
- __MACOSX/FID for publication/C30/13C/._acqus
- FID for publication/C30/13C/specpar
- __MACOSX/FID for publication/C30/13C/._specpar
- __MACOSX/FID for publication/C30/._13C
- FID for publication/C30/1H/
- FID for publication/C30/1H/uxnmr.par
- __MACOSX/FID for publication/C30/1H/
- __MACOSX/FID for publication/C30/1H/._uxnmr.par
- FID for publication/C30/1H/pulseprogram
- __MACOSX/FID for publication/C30/1H/._pulseprogram
- FID for publication/C30/1H/stanprogram73496
- __MACOSX/FID for publication/C30/1H/._stanprogram73496
- FID for publication/C30/1H/precom.output
- __MACOSX/FID for publication/C30/1H/._precom.output
- FID for publication/C30/1H/format.temp
- __MACOSX/FID for publication/C30/1H/._format.temp
- FID for publication/C30/1H/audita.txt
- __MACOSX/FID for publication/C30/1H/._audita.txt
- FID for publication/C30/1H/pdata/
- FID for publication/C30/1H/pdata/1/
- FID for publication/C30/1H/pdata/1/proc
- __MACOSX/FID for publication/C30/1H/pdata/
- __MACOSX/FID for publication/C30/1H/pdata/1/
- __MACOSX/FID for publication/C30/1H/pdata/1/._proc
- FID for publication/C30/1H/pdata/1/peaks
- __MACOSX/FID for publication/C30/1H/pdata/1/._peaks
- FID for publication/C30/1H/pdata/1/peakrng
- __MACOSX/FID for publication/C30/1H/pdata/1/._peakrng
- FID for publication/C30/1H/pdata/1/peaklist.xml
- __MACOSX/FID for publication/C30/1H/pdata/1/._peaklist.xml
- FID for publication/C30/1H/pdata/1/title
- __MACOSX/FID for publication/C30/1H/pdata/1/._title
- FID for publication/C30/1H/pdata/1/parm.txt
- __MACOSX/FID for publication/C30/1H/pdata/1/._parm.txt
- FID for publication/C30/1H/pdata/1/email_03rc_1218_1_1.pdf
- __MACOSX/FID for publication/C30/1H/pdata/1/._email_03rc_1218_1_1.pdf
- FID for publication/C30/1H/pdata/1/auditp.txt
- __MACOSX/FID for publication/C30/1H/pdata/1/._auditp.txt
- FID for publication/C30/1H/pdata/1/intrng
- __MACOSX/FID for publication/C30/1H/pdata/1/._intrng
- FID for publication/C30/1H/pdata/1/1r
- __MACOSX/FID for publication/C30/1H/pdata/1/._1r
- FID for publication/C30/1H/pdata/1/1i
- __MACOSX/FID for publication/C30/1H/pdata/1/._1i
- FID for publication/C30/1H/pdata/1/procs
- __MACOSX/FID for publication/C30/1H/pdata/1/._procs
- FID for publication/C30/1H/pdata/1/outd
- __MACOSX/FID for publication/C30/1H/pdata/1/._outd
- FID for publication/C30/1H/pdata/1/thumb.png
- __MACOSX/FID for publication/C30/1H/pdata/1/._thumb.png
- __MACOSX/FID for publication/C30/1H/pdata/._1
- __MACOSX/FID for publication/C30/1H/._pdata
- FID for publication/C30/1H/fq1list
- __MACOSX/FID for publication/C30/1H/._fq1list
- FID for publication/C30/1H/fid
- __MACOSX/FID for publication/C30/1H/._fid
- FID for publication/C30/1H/shimvalues
- __MACOSX/FID for publication/C30/1H/._shimvalues
- FID for publication/C30/1H/uxnmr.info
- __MACOSX/FID for publication/C30/1H/._uxnmr.info
- FID for publication/C30/1H/scon2
- __MACOSX/FID for publication/C30/1H/._scon2
- FID for publication/C30/1H/vtc_pid_settings
- __MACOSX/FID for publication/C30/1H/._vtc_pid_settings
- FID for publication/C30/1H/acqu
- __MACOSX/FID for publication/C30/1H/._acqu
- FID for publication/C30/1H/acqus
- __MACOSX/FID for publication/C30/1H/._acqus
- FID for publication/C30/1H/specpar
- __MACOSX/FID for publication/C30/1H/._specpar
- __MACOSX/FID for publication/C30/._1H
- __MACOSX/FID for publication/._C30
- FID for publication/C38/
- FID for publication/C38/13C/
- FID for publication/C38/13C/uxnmr.par
- __MACOSX/FID for publication/C38/
- __MACOSX/FID for publication/C38/13C/
- __MACOSX/FID for publication/C38/13C/._uxnmr.par
- FID for publication/C38/13C/prosol_History
- __MACOSX/FID for publication/C38/13C/._prosol_History
- FID for publication/C38/13C/pulseprogram
- __MACOSX/FID for publication/C38/13C/._pulseprogram
- FID for publication/C38/13C/precom.output
- __MACOSX/FID for publication/C38/13C/._precom.output
- FID for publication/C38/13C/format.temp
- __MACOSX/FID for publication/C38/13C/._format.temp
- FID for publication/C38/13C/audita.txt
- __MACOSX/FID for publication/C38/13C/._audita.txt
- FID for publication/C38/13C/pdata/
- FID for publication/C38/13C/pdata/1/
- FID for publication/C38/13C/pdata/1/proc
[truncated: 3,978 more entries]
