# Supplementary material for: Synthesis of 4-O-Alkylated N-Acetylneuraminic Acid Derivatives
Source: J Org Chem. 2021 Jun 17;86(13):9145–54. doi: 10.1021/acs.joc.1c00235 (PMC8279483; doi:10.1021/acs.joc.1c00235)
Supplement: Supplementary file 2 — jo1c00235_si_002.zip [file jo1c00235_si_002.zip › FID for publication/C37/13C/pdata/1/peakrng]

P    #regions in PPM
# 2020-11-25 09:07:01 +0100  nmr@spect400
# low field   high field   mi   maxi
  219.613204956055  -19.6242667517215  1.000  10000.000  # for region 1
