# Supplementary material for: Synthesis of 4-O-Alkylated N-Acetylneuraminic Acid Derivatives
Source: J Org Chem. 2021 Jun 17;86(13):9145–54. doi: 10.1021/acs.joc.1c00235 (PMC8279483; doi:10.1021/acs.joc.1c00235)
Supplement: Supplementary file 2 — jo1c00235_si_002.zip [file jo1c00235_si_002.zip › FID for publication/C37/13C/pdata/1/peaklist.xml]

<?xml version="1.0" encoding="UTF-8"?>
<PeakList>
  <PeakList1D>
    <PeakList1DHeader creator="nmr" date="2020-11-25T09:07:01.625+01:00" expNo="2" name="26ej_1092_pure" owner="" procNo="1" source="/opt/topspin/data/emjo0014/nmr">
      <PeakPickDetails>F1=219.613205ppm, F2=-19.624268ppm, MI=1.00cm, MAXI=10000.00cm, PC=1.400
      </PeakPickDetails>
    </PeakList1DHeader>
    <Peak1D F1="171.164856" intensity="3.778247e+00" type="0"/>
    <Peak1D F1="170.618988" intensity="4.309887e+00" type="0"/>
    <Peak1D F1="170.577011" intensity="5.306778e+00" type="0"/>
    <Peak1D F1="170.496887" intensity="4.707823e+00" type="0"/>
    <Peak1D F1="170.021317" intensity="4.556326e+00" type="0"/>
    <Peak1D F1="168.103760" intensity="3.805020e+00" type="0"/>
    <Peak1D F1="136.413132" intensity="1.333259e+01" type="0"/>
    <Peak1D F1="129.755493" intensity="6.633335e+00" type="0"/>
    <Peak1D F1="128.868668" intensity="3.980303e+00" type="0"/>
    <Peak1D F1="128.791611" intensity="1.376537e+01" type="0"/>
    <Peak1D F1="87.578911" intensity="6.856318e+00" type="0"/>
    <Peak1D F1="79.625877" intensity="3.084813e+00" type="0"/>
    <Peak1D F1="77.364906" intensity="4.941178e+01" type="0"/>
    <Peak1D F1="77.249252" intensity="1.836982e+00" type="0"/>
    <Peak1D F1="77.046547" intensity="4.938399e+01" type="0"/>
    <Peak1D F1="76.728760" intensity="4.951133e+01" type="0"/>
    <Peak1D F1="74.633995" intensity="6.868224e+00" type="0"/>
    <Peak1D F1="73.661560" intensity="6.134282e+00" type="0"/>
    <Peak1D F1="73.641068" intensity="5.343519e+00" type="0"/>
    <Peak1D F1="69.846771" intensity="6.388192e+00" type="0"/>
    <Peak1D F1="68.209091" intensity="5.927495e+00" type="0"/>
    <Peak1D F1="62.049301" intensity="5.712158e+00" type="0"/>
    <Peak1D F1="60.395866" intensity="1.204389e+01" type="0"/>
    <Peak1D F1="56.616428" intensity="5.596514e+00" type="0"/>
    <Peak1D F1="52.531704" intensity="6.533422e+00" type="0"/>
    <Peak1D F1="51.176292" intensity="4.310740e+00" type="0"/>
    <Peak1D F1="38.235249" intensity="4.472736e+00" type="0"/>
    <Peak1D F1="23.643633" intensity="6.758459e+00" type="0"/>
    <Peak1D F1="21.046051" intensity="1.100455e+01" type="0"/>
    <Peak1D F1="20.955601" intensity="7.085788e+00" type="0"/>
    <Peak1D F1="20.856382" intensity="7.765559e+00" type="0"/>
    <Peak1D F1="20.797419" intensity="8.103070e+00" type="0"/>
    <Peak1D F1="14.189890" intensity="1.500000e+01" type="0"/>
  </PeakList1D>
</PeakList>
