# Supplementary material for: Synthesis of 4-O-Alkylated N-Acetylneuraminic Acid Derivatives
Source: J Org Chem. 2021 Jun 17;86(13):9145–54. doi: 10.1021/acs.joc.1c00235 (PMC8279483; doi:10.1021/acs.joc.1c00235)
Supplement: Supplementary file 2 — jo1c00235_si_002.zip [file jo1c00235_si_002.zip › FID for publication/C37/13C/pdata/1/parm.txt]

Current Data Parameters
NAME     26ej_1092_pure              
EXPNO                 2              
PROCNO                1              

F2 - Acquisition Parameters
Date_          20201125              
Time               9.07 h            
INSTRUM           spect              
PROBHD   Z116098_0046 (              
PULPROG          zgpg30              
TD                65536              
SOLVENT           CDCl3              
NS                  256              
DS                    4              
SWH           24038.461 Hz           
FIDRES         0.733596 Hz           
AQ            1.3631488 sec          
RG               191.21              
DW               20.800 usec         
DE                 6.50 usec         
TE                298.0 K            
D1           2.00000000 sec          
D11          0.03000000 sec          
TD0                   1              
SFO1        100.4895474 MHz          
NUC1                13C              
P0                 3.33 usec         
P1                10.00 usec         
PLW1        78.00000000 W            
SFO2        399.6015984 MHz          
NUC2                 1H              
CPDPRG[2        waltz16              
PCPD2             90.00 usec         
PLW2        16.00000000 W            
PLW12        0.21980000 W            
PLW13        0.11056000 W            

F2 - Processing parameters
SI                32768              
SF          100.4795000 MHz          
WDW                  EM              
SSB                   0              
LB                 1.00 Hz           
GB                    0              
PC                 1.40              
