# Supplementary material for: Synthesis of 4-O-Alkylated N-Acetylneuraminic Acid Derivatives
Source: J Org Chem. 2021 Jun 17;86(13):9145–54. doi: 10.1021/acs.joc.1c00235 (PMC8279483; doi:10.1021/acs.joc.1c00235)
Supplement: Supplementary file 2 — jo1c00235_si_002.zip [file jo1c00235_si_002.zip › FID for publication/C37/13C/pdata/1/auditp.txt]

##TITLE= Audit trail, TopSpin 3.6.2
##JCAMPDX= 5.01
##ORIGIN= Bruker BioSpin GmbH
##OWNER= nmr
$$ /opt/topspin/data/emjo0014/nmr/26ej_1092_pure/2/pdata/1/auditp.txt
##AUDIT TRAIL=  $$ (NUMBER, WHEN, WHO, WHERE, PROCESS, VERSION, WHAT)
(   1,<2020-11-25 09:07:01.087 +0100>,<nmr>,<spect400>,<go4>,<TopSpin 3.6.2>,
      <created by zg
	started at 2020-11-25 08:52:07.123 +0100,
	POWCHK enabled, PULCHK disabled,
       configuration hash MD5:
       29 4B 45 6B E1 6C 2D 44 7D 32 D8 5F 99 0C A8 97
       data hash MD5: 64K
       62 14 D0 3E 0E 3E 9E 6D 21 18 2F 3B 5B 19 3A F1>)
(   2,<2020-11-25 09:07:01.112 +0100>,<nmr>,<spect400>,<audit>,<TopSpin 3.6.2>,
      <user comment:
       ICON-NMR User ID: emjo0014
       data hash MD5: 64K
       62 14 D0 3E 0E 3E 9E 6D 21 18 2F 3B 5B 19 3A F1>)
(   3,<2020-11-25 09:07:01.457 +0100>,<nmr>,<spect400>,<proc1d>,<TopSpin 3.6.2>,
      <Start of raw data processing
       ef LB = 1 FT_mod = 6 PKNL = 1 SI = 32K 
       data hash MD5: 32K
       FD F3 1C 78 73 5D 61 10 3F 8B 93 D1 4B 7D E5 31>)
(   4,<2020-11-25 09:07:01.558 +0100>,<nmr>,<spect400>,<proc1d>,<TopSpin 3.6.2>,
      <apk 
       data hash MD5: 32K
       F5 5E DB 45 69 3A 64 12 FD 7C 5E 37 7A CD 4E 20>)
(   5,<2020-11-25 09:07:01.610 +0100>,<nmr>,<spect400>,<proc1d>,<TopSpin 3.6.2>,
      <abs ABSG = 5 
       data hash MD5: 32K
       9A 26 40 B8 17 CB 20 BA 60 1C AB 66 C8 7A EA 2F>)
##END=

$$ hash MD5
$$ 15 50 40 75 25 C7 8B CA AB CE 90 07 6C 3E 4B 61
