# Supplementary material for: Synthesis of 4-O-Alkylated N-Acetylneuraminic Acid Derivatives
Source: J Org Chem. 2021 Jun 17;86(13):9145–54. doi: 10.1021/acs.joc.1c00235 (PMC8279483; doi:10.1021/acs.joc.1c00235)
Supplement: Supplementary file 2 — jo1c00235_si_002.zip [file jo1c00235_si_002.zip › FID for publication/C37/13C/pdata/1/intrng]

P 0
170.769861   170.361008
136.805850   136.258279
130.052473   129.599814
129.030340   128.563080
77.646267   76.463513
74.324335   73.477425
60.532844   60.255408
21.224539   20.655065
14.376249   13.967396
