# Supplementary material for: Synthesis of 4-O-Alkylated N-Acetylneuraminic Acid Derivatives
Source: J Org Chem. 2021 Jun 17;86(13):9145–54. doi: 10.1021/acs.joc.1c00235 (PMC8279483; doi:10.1021/acs.joc.1c00235)
Supplement: Supplementary file 2 — jo1c00235_si_002.zip [file jo1c00235_si_002.zip › FID for publication/C37/13C/specpar]

##TITLE= Parameter file, TopSpin 3.6.2
##JCAMPDX= 5.0
##DATATYPE= Parameter Values
##NPOINTS= 9072	$$ modification sequence number
##ORIGIN= Bruker BioSpin GmbH
##OWNER= nmrsu
$$ 2020-08-28 13:22:54.016 +0200  nmr@spect400
$$ /opt/topspin/conf/instr/spect/specpar
$$ process /opt/topspin/prog/mod/hconfserver
##$ANCIEN= (0..7)
0 0 0 0 0 0 0 0
##$BF1= 100.13
##$BF2= 100.13
##$BF3= 100.13
##$DEC= 1
##$DECB= 1
##$DEF19F= yes
##$DEFRSEL= yes
##$HPMOD= (0..7)
0 0 0 0 0 0 0 0
##$HPPRECH= (0..15)
-1 -1 -1 -1 -1 -1 -1 -1 -1 -1 -1 -1 -1 -1 -1 -1
##$HPSELECT= no
##$LOCSW19F= -1
##$LOCSW2H= -1
##$NUC1= 17
##$NUC2= 0
##$NUC3= 0
##$NUC4= 0
##$NUC5= 0
##$NUC6= 0
##$NUC7= 0
##$NUC8= 0
##$NUCARR= (0..123)
399.6 399.6 61.341033 426.22924 304.41303 58.80548 155.299733 56.151045
42.931657 128.20756 100.4795 28.866644 40.491116 54.171602 375.999668 31.545607
105.701792 24.462053 104.123209 79.389279 161.761045 30.673296 39.152444
32.590277 18.646827 10.234975 26.893196 97.069821 22.527586 22.533592 39.841355
105.10658 22.587374 99.057715 12.938161 94.813388 35.70846 105.95583 113.501157
25.002185 95.909411 121.864829 13.939307 68.421966 76.209766 20.850017
100.115704 107.918046 15.37501 38.581152 130.750934 17.317953 19.581191
37.148007 97.806775 26.041636 26.588165 89.943271 18.402183 20.624831 12.733042
18.286096 16.175085 18.595518 84.777058 88.683927 87.375557 87.562865 130.744121
142.386507 149.013365 95.626586 51.785031 104.574289 126.072877 79.949914
111.129503 32.942708 52.412103 39.69809 44.40726 52.724423 56.446061 122.35752
21.7782 13.42656 16.66332 13.74624 99.34056 43.87608 12.26772 16.10388
96.06384 13.74624 19.26072 85.27464 11.50848 33.12684 69.927227 19.264716
45.570384 32.491476 16.011972 10.057932 47.910442 16.648882 90.008302 90.915394
9.120195 31.030538 6.865128 7.476516 85.901149 6.909084 71.571645 26.419886
228.264307 230.504617 83.598714 64.212875 7.358234 100 100 100
##$NUCOFFS= (0..127)
<13C> <1H> <15N> <99Ru> <107Ag> <109Ag> <101Ru> <17O> <2H> <205Tl> <51V>
<33S> <14N> <25Mg> <> <> <> <> <> <> <> <> <> <> <> <> <> <> <> <> <> <>
<> <> <> <> <> <> <> <> <> <> <> <> <> <> <> <> <> <> <> <> <> <> <> <>
<> <> <> <> <> <> <> <> <> <> <> <> <> <> <> <> <> <> <> <> <> <> <> <>
<> <> <> <> <> <> <> <> <> <> <> <> <> <> <> <> <> <> <> <> <> <> <> <>
<> <> <> <> <> <> <> <> <> <> <> <> <> <> <> <> <> <> <> <> <> <> <> <>
##$OBS= 1
##$OFFS= (0..127)
0 0 0 0 0 0 0 0 0 0 0 0 0 0 0 0 0 0 0 0 0 0 0 0 0 0 0 0 0 0 0 0 0 0 0 0
0 0 0 0 0 0 0 0 0 0 0 0 0 0 0 0 0 0 0 0 0 0 0 0 0 0 0 0 0 0 0 0 0 0 0 0
0 0 0 0 0 0 0 0 0 0 0 0 0 0 0 0 0 0 0 0 0 0 0 0 0 0 0 0 0 0 0 0 0 0 0 0
0 0 0 0 0 0 0 0 0 0 0 0 0 0 0 0 0 0 0 0
##$OFFSF= (0..7)
-37599.9999999976 0 0 0 0 0 0 0
##$OFFSH= (0..7)
2341.19999998939 5.00000004421963 0 0 0 0 0 0
##$OFFSX= (0..7)
-8087.99999998655 5.00000000158707 0 0 0 0 0 0
##$OFFSXAS= (0..7)
0 0 0 0 0 0 0 0
##$OFSF1= 0
##$OFSF2= 0
##$OFSH1= 0
##$OFSH2= 0
##$OFSH3= 0
##$OFSX1= 0
##$OFSX2= 0
##$OFSY= 0
##$PACOIL= (0..15)
0 0 0 0 0 0 0 0 0 0 0 0 0 0 0 0
##$PRECHAN= (0..15)
-1 2 0 1 -1 -1 -1 -1 -1 -1 -1 -1 -1 -1 -1 -1
##$RECPRE= (0..15)
-1 0 -1 -1 -1 -1 -1 -1 -1 -1 -1 -1 -1 -1 -1 -1
##$RECPRFX= (0..15)
1 0 0 0 0 0 0 0 0 0 0 0 0 0 0 0
##$RECSEL= (0..15)
0 0 1 0 0 0 0 0 0 0 0 0 0 0 0 0
##$SELREC= (0..9)
0 0 0 0 0 0 0 0 0 0
##$SFO1= 24.462053
##$SFO2= 399.6
##$SFO3= 399.602468
##$SFO4= 399.602468
##$SFO5= 399.602468
##$SFO6= 399.602468
##$SFO7= 399.602468
##$SFO8= 399.602468
##$TY= (0..123)
0 0 0 0 0 0 0 0 0 0 0 0 0 0 0 0 0 0 0 0 0 0 0 0 0 0 0 0 0 0 0 0 0 0 0 0
0 0 0 0 0 0 0 0 0 0 0 0 0 0 0 0 0 0 0 0 0 0 0 0 0 0 0 0 0 0 0 0 0 0 0 0
0 0 0 0 0 0 0 0 0 0 0 0 0 0 0 0 0 0 0 0 0 0 0 0 0 0 0 0 0 0 0 0 0 0 0 0
0 0 0 0 0 0 0 0 0 0 0 0 0 0 0 0
##END=
