# Supplementary material for: Synthesis of 4-O-Alkylated N-Acetylneuraminic Acid Derivatives
Source: J Org Chem. 2021 Jun 17;86(13):9145–54. doi: 10.1021/acs.joc.1c00235 (PMC8279483; doi:10.1021/acs.joc.1c00235)
Supplement: Supplementary file 2 — jo1c00235_si_002.zip [file jo1c00235_si_002.zip › FID for publication/C37/1H/pdata/1/peaklist.xml]

<?xml version="1.0" encoding="UTF-8"?>
<PeakList>
  <PeakList1D>
    <PeakList1DHeader creator="nmr" date="2020-11-25T08:50:22.515+01:00" expNo="1" name="26ej_1092_pure" owner="" procNo="1" source="/opt/topspin/data/emjo0014/nmr">
      <PeakPickDetails>F1=16.081989ppm, F2=-3.884784ppm, MI=0.10cm, MAXI=10000.00cm, PC=1.000
      </PeakPickDetails>
    </PeakList1DHeader>
    <Peak1D F1="7.459867" intensity="1.058244e-01" type="0"/>
    <Peak1D F1="7.451196" intensity="1.002647e+00" type="0"/>
    <Peak1D F1="7.439206" intensity="3.362950e-01" type="0"/>
    <Peak1D F1="7.433990" intensity="1.276229e+00" type="0"/>
    <Peak1D F1="7.430272" intensity="9.888061e-01" type="0"/>
    <Peak1D F1="7.336192" intensity="1.617368e-01" type="0"/>
    <Peak1D F1="7.332938" intensity="1.197906e-01" type="0"/>
    <Peak1D F1="7.324951" intensity="1.256361e-01" type="0"/>
    <Peak1D F1="7.317666" intensity="5.864518e-01" type="0"/>
    <Peak1D F1="7.311814" intensity="2.076062e-01" type="0"/>
    <Peak1D F1="7.303078" intensity="3.469415e-01" type="0"/>
    <Peak1D F1="7.299694" intensity="5.430535e-01" type="0"/>
    <Peak1D F1="7.296251" intensity="3.145108e-01" type="0"/>
    <Peak1D F1="7.275336" intensity="9.772853e-01" type="0"/>
    <Peak1D F1="7.260290" intensity="6.381842e-01" type="0"/>
    <Peak1D F1="7.256528" intensity="1.144287e+00" type="0"/>
    <Peak1D F1="7.243248" intensity="2.144209e-01" type="0"/>
    <Peak1D F1="7.239130" intensity="4.280897e-01" type="0"/>
    <Peak1D F1="7.235748" intensity="2.682263e-01" type="0"/>
    <Peak1D F1="7.207623" intensity="7.700652e-01" type="0"/>
    <Peak1D F1="5.389793" intensity="3.594036e-01" type="0"/>
    <Peak1D F1="5.367877" intensity="3.788227e-01" type="0"/>
    <Peak1D F1="5.234207" intensity="1.715620e-01" type="0"/>
    <Peak1D F1="5.230476" intensity="1.517470e-01" type="0"/>
    <Peak1D F1="5.213773" intensity="1.206974e+00" type="0"/>
    <Peak1D F1="5.203087" intensity="5.251006e-01" type="0"/>
    <Peak1D F1="5.197179" intensity="4.028325e-01" type="0"/>
    <Peak1D F1="5.184832" intensity="1.358811e-01" type="0"/>
    <Peak1D F1="5.178927" intensity="1.309821e-01" type="0"/>
    <Peak1D F1="4.345833" intensity="3.430309e-01" type="0"/>
    <Peak1D F1="4.340040" intensity="3.722931e-01" type="0"/>
    <Peak1D F1="4.314012" intensity="5.155155e-01" type="0"/>
    <Peak1D F1="4.309515" intensity="5.246586e-01" type="0"/>
    <Peak1D F1="4.198547" intensity="4.519535e-01" type="0"/>
    <Peak1D F1="4.186148" intensity="5.210933e-01" type="0"/>
    <Peak1D F1="4.183967" intensity="4.686860e-01" type="0"/>
    <Peak1D F1="4.177469" intensity="3.646512e-01" type="0"/>
    <Peak1D F1="4.167157" intensity="2.955206e-01" type="0"/>
    <Peak1D F1="4.155488" intensity="2.885139e-01" type="0"/>
    <Peak1D F1="4.143116" intensity="6.688515e-01" type="0"/>
    <Peak1D F1="4.137302" intensity="7.514574e-01" type="0"/>
    <Peak1D F1="4.088475" intensity="6.635083e-01" type="0"/>
    <Peak1D F1="4.082747" intensity="7.789134e-01" type="0"/>
    <Peak1D F1="4.077006" intensity="1.227224e+00" type="0"/>
    <Peak1D F1="4.059104" intensity="3.421448e+00" type="0"/>
    <Peak1D F1="4.048285" intensity="4.740550e-01" type="0"/>
    <Peak1D F1="4.041260" intensity="3.746192e+00" type="0"/>
    <Peak1D F1="4.023353" intensity="1.248065e+00" type="0"/>
    <Peak1D F1="4.009975" intensity="5.160495e-01" type="0"/>
    <Peak1D F1="4.006942" intensity="5.171341e-01" type="0"/>
    <Peak1D F1="3.835642" intensity="1.391160e-01" type="0"/>
    <Peak1D F1="3.824254" intensity="1.604019e-01" type="0"/>
    <Peak1D F1="3.808029" intensity="2.572171e-01" type="0"/>
    <Peak1D F1="3.798253" intensity="2.616641e-01" type="0"/>
    <Peak1D F1="3.782115" intensity="1.830413e-01" type="0"/>
    <Peak1D F1="3.770773" intensity="1.620201e-01" type="0"/>
    <Peak1D F1="3.489601" intensity="5.701674e+00" type="0"/>
    <Peak1D F1="3.375355" intensity="1.409059e-01" type="0"/>
    <Peak1D F1="3.349707" intensity="2.976308e-01" type="0"/>
    <Peak1D F1="3.326769" intensity="2.857568e-01" type="0"/>
    <Peak1D F1="3.301535" intensity="1.475518e-01" type="0"/>
    <Peak1D F1="2.939122" intensity="3.536043e-01" type="0"/>
    <Peak1D F1="2.927707" intensity="3.826437e-01" type="0"/>
    <Peak1D F1="2.906990" intensity="3.981767e-01" type="0"/>
    <Peak1D F1="2.895591" intensity="3.700624e-01" type="0"/>
    <Peak1D F1="2.369798" intensity="4.724418e-01" type="0"/>
    <Peak1D F1="2.363940" intensity="9.884971e-01" type="0"/>
    <Peak1D F1="2.358093" intensity="5.122171e-01" type="0"/>
    <Peak1D F1="2.134446" intensity="1.394766e-01" type="0"/>
    <Peak1D F1="2.080640" intensity="5.743963e+00" type="0"/>
    <Peak1D F1="2.055829" intensity="3.137898e-01" type="0"/>
    <Peak1D F1="1.994357" intensity="3.391068e-01" type="0"/>
    <Peak1D F1="1.982177" intensity="6.356018e+00" type="0"/>
    <Peak1D F1="1.974496" intensity="1.500000e+01" type="0"/>
    <Peak1D F1="1.964277" intensity="6.419554e+00" type="0"/>
    <Peak1D F1="1.881145" intensity="5.563514e+00" type="0"/>
    <Peak1D F1="1.721020" intensity="3.942301e-01" type="0"/>
    <Peak1D F1="1.692425" intensity="4.495937e-01" type="0"/>
    <Peak1D F1="1.689220" intensity="4.710767e-01" type="0"/>
    <Peak1D F1="1.660604" intensity="3.660664e-01" type="0"/>
    <Peak1D F1="1.356347" intensity="1.164869e-01" type="0"/>
    <Peak1D F1="1.342224" intensity="1.213933e-01" type="0"/>
    <Peak1D F1="1.206536" intensity="3.937269e+00" type="0"/>
    <Peak1D F1="1.188668" intensity="7.785777e+00" type="0"/>
    <Peak1D F1="1.170766" intensity="3.891794e+00" type="0"/>
    <Peak1D F1="-0.000153" intensity="2.196253e-01" type="0"/>
  </PeakList1D>
</PeakList>
