# Supplementary material for: Synthesis of 4-O-Alkylated N-Acetylneuraminic Acid Derivatives
Source: J Org Chem. 2021 Jun 17;86(13):9145–54. doi: 10.1021/acs.joc.1c00235 (PMC8279483; doi:10.1021/acs.joc.1c00235)
Supplement: Supplementary file 2 — jo1c00235_si_002.zip [file jo1c00235_si_002.zip › FID for publication/C37/1H/pdata/1/parm.txt]

Current Data Parameters
NAME     26ej_1092_pure              
EXPNO                 1              
PROCNO                1              

F2 - Acquisition Parameters
Date_          20201125              
Time               8.50 h            
INSTRUM           spect              
PROBHD   Z116098_0046 (              
PULPROG            zg30              
TD                65536              
SOLVENT           CDCl3              
NS                   64              
DS                    2              
SWH            7978.724 Hz           
FIDRES         0.243491 Hz           
AQ            4.1069226 sec          
RG                 69.1              
DW               62.667 usec         
DE                 6.50 usec         
TE                298.0 K            
D1           1.00000000 sec          
TD0                   1              
SFO1        399.6024677 MHz          
NUC1                 1H              
P0                 3.52 usec         
P1                10.55 usec         
PLW1        16.00000000 W            

F2 - Processing parameters
SI                65536              
SF          399.6000307 MHz          
WDW                  EM              
SSB                   0              
LB                 0.30 Hz           
GB                    0              
PC                 1.00              
