# Supplementary material for: Synthesis of 4-O-Alkylated N-Acetylneuraminic Acid Derivatives
Source: J Org Chem. 2021 Jun 17;86(13):9145–54. doi: 10.1021/acs.joc.1c00235 (PMC8279483; doi:10.1021/acs.joc.1c00235)
Supplement: Supplementary file 2 — jo1c00235_si_002.zip [file jo1c00235_si_002.zip › FID for publication/C37/1H/pdata/1/auditp.txt]

##TITLE= Audit trail, TopSpin 3.6.2
##JCAMPDX= 5.01
##ORIGIN= Bruker BioSpin GmbH
##OWNER= nmr
$$ /opt/topspin/data/emjo0014/nmr/26ej_1092_pure/1/pdata/1/auditp.txt
##AUDIT TRAIL=  $$ (NUMBER, WHEN, WHO, WHERE, PROCESS, VERSION, WHAT)
(   1,<2020-11-25 08:50:21.776 +0100>,<nmr>,<spect400>,<go4>,<TopSpin 3.6.2>,
      <created by zg
	started at 2020-11-25 08:44:39.832 +0100,
	POWCHK enabled, PULCHK disabled,
       configuration hash MD5:
       29 4B 45 6B E1 6C 2D 44 7D 32 D8 5F 99 0C A8 97
       data hash MD5: 64K
       6E AE 01 42 49 4F F2 AC E4 CB 86 E9 11 1D 83 B4>)
(   2,<2020-11-25 08:50:21.803 +0100>,<nmr>,<spect400>,<audit>,<TopSpin 3.6.2>,
      <user comment:
       ICON-NMR User ID: emjo0014
       data hash MD5: 64K
       6E AE 01 42 49 4F F2 AC E4 CB 86 E9 11 1D 83 B4>)
(   3,<2020-11-25 08:50:22.204 +0100>,<nmr>,<spect400>,<proc1d>,<TopSpin 3.6.2>,
      <Start of raw data processing
       ef LB = 0.3 FT_mod = 6 PKNL = 1 SI = 64K 
       data hash MD5: 64K
       E7 12 65 B2 27 02 72 C2 C2 2F CC F4 F2 EA F3 EF>)
(   4,<2020-11-25 08:50:22.430 +0100>,<nmr>,<spect400>,<proc1d>,<TopSpin 3.6.2>,
      <apk 
       data hash MD5: 64K
       D0 47 45 50 4D 32 E1 F4 62 DA 6C 6C 03 91 51 81>)
(   5,<2020-11-25 08:50:22.500 +0100>,<nmr>,<spect400>,<proc1d>,<TopSpin 3.6.2>,
      <abs ABSG = 5 
       data hash MD5: 64K
       DA 10 2D 55 4D FC 96 F5 A6 D6 9E 0E 50 1D F1 37>)
##END=

$$ hash MD5
$$ 39 1A B8 25 54 2A 2F 6D BB 9A 5C B4 06 FA 1E A1
