# Supplementary material for: Synthesis of 4-O-Alkylated N-Acetylneuraminic Acid Derivatives
Source: J Org Chem. 2021 Jun 17;86(13):9145–54. doi: 10.1021/acs.joc.1c00235 (PMC8279483; doi:10.1021/acs.joc.1c00235)
Supplement: Supplementary file 2 — jo1c00235_si_002.zip [file jo1c00235_si_002.zip › FID for publication/C37/1H/shimvalues]

# Wed Nov 25 08:50:21 2020
#$$PROBEIDENTIFIER=Z116098_0046
#$$PROBENAME=PA BBO 400S1 BBF-H-D-05 Z SP
#$$SHIMID=292722
#
# Active Shim Gradients
#
Z           		4770            
Z2          		132             
Z3          		2263            
Z4          		-1796           
Z5          		-492            
Z6          		1263            
Z7          		2939            
Z8          		4734            
X           		-1881           
XZ          		-1059           
XZ2         		-1669           
XZ3         		216             
XZ4         		-670            
XZ5         		8489            
Y           		2745            
YZ          		4292            
YZ2         		95              
YZ3         		-2588           
YZ4         		-1522           
YZ5         		-2388           
XY          		12850           
XYZ         		977             
XYZ2        		-1128           
XYZ3        		-1139           
XYZ4        		1175            
XYZ5        		5307            
(X2-Y2)     		7806            
(X2-Y2)Z    		-2908           
(X2-Y2)Z2   		-1224           
(X2-Y2)Z3   		304             
(X2-Y2)Z4   		729             
(X2-Y2)Z5   		694             
X3          		-1231           
X3Z         		-539            
Y3          		447             
Y3Z         		-497            
#
# Lock Parameter
#
FIELD		47.481  
LOCKPHASE		355.000 
LOCKPOWER		-30.000 
LOCKGAIN		133.731 
LOCKDC		-74.900 
LOCKSHIFT		7.240   
LOOPGAIN		-12.000 
LOOPTIME		0.400   
LOOPFILTER		100.000 
#
IEEE64_VERSION_CODE 1
#
# Shim currents 
#
SHIM_SETTING [1 ]  2851.00177384   
SHIM_SETTING [2 ]  -2647.48433709  
SHIM_SETTING [3 ]  392.52609557    
SHIM_SETTING [4 ]  4797.87105634   
SHIM_SETTING [5 ]  -2847.57195116  
SHIM_SETTING [6 ]  -2077.69744346  
SHIM_SETTING [7 ]  7494.76149630   
SHIM_SETTING [8 ]  378.02468931    
SHIM_SETTING [9 ]  1051.48802248   
SHIM_SETTING [10]  -866.70147702   
SHIM_SETTING [11]  0.00000000      
SHIM_SETTING [12]  944.69700000    
SHIM_SETTING [13]  -50.15500000    
SHIM_SETTING [14]  -335.31800000   
SHIM_SETTING [15]  -1692.37500000  
SHIM_SETTING [16]  -5858.16100000  
SHIM_SETTING [17]  1039.93600000   
SHIM_SETTING [18]  -1305.90500000  
SHIM_SETTING [19]  7555.23500000   
SHIM_SETTING [20]  -9353.05800000  
SHIM_SETTING [21]  1685.89100000   
SHIM_SETTING [22]  6644.00600000   
SHIM_SETTING [23]  5962.85700000   
SHIM_SETTING [24]  9983.80800000   
SHIM_SETTING [25]  4245.63000000   
SHIM_SETTING [26]  3548.80000000   
SHIM_SETTING [27]  -858.34500000   
SHIM_SETTING [28]  2771.42400000   
SHIM_SETTING [29]  10552.98900000  
SHIM_SETTING [30]  1778.75400000   
SHIM_SETTING [31]  8315.87300000   
SHIM_SETTING [32]  525.66600000    
SHIM_SETTING [33]  9430.52400000   
SHIM_SETTING [34]  6030.25900000   
SHIM_SETTING [35]  15686.74700000  
SHIM_SETTING [36]  9316.07600000   
SHIM_SETTING [37]  3555.90600000   
SHIM_SETTING [38]  -3358.29900000  
SHIM_SETTING [39]  94.97500000     
SHIM_SETTING [40]  0.00000000      
