# Supplementary material for: Synthesis of 4-O-Alkylated N-Acetylneuraminic Acid Derivatives
Source: J Org Chem. 2021 Jun 17;86(13):9145–54. doi: 10.1021/acs.joc.1c00235 (PMC8279483; doi:10.1021/acs.joc.1c00235)
Supplement: Supplementary file 2 — jo1c00235_si_002.zip [file jo1c00235_si_002.zip › FID for publication/C30/13C/pdata/1/peaklist.xml]

<?xml version="1.0" encoding="UTF-8"?>
<PeakList>
  <PeakList1D>
    <PeakList1DHeader creator="nmr" date="2020-10-17T16:53:28.134+02:00" expNo="2" name="03rc_1218" owner="" procNo="1" source="/opt/topspin/data/Remi_Emil/nmr">
      <PeakPickDetails>F1=219.457504ppm, F2=-19.473032ppm, MI=0.00cm, MAXI=10000.00cm, PC=1.400
      </PeakPickDetails>
    </PeakList1DHeader>
    <Peak1D F1="173.215240" intensity="1.005226e-01" type="0"/>
    <Peak1D F1="169.264786" intensity="1.749420e-01" type="0"/>
    <Peak1D F1="138.222275" intensity="2.506881e-01" type="0"/>
    <Peak1D F1="131.020157" intensity="9.841629e-03" type="0"/>
    <Peak1D F1="129.485840" intensity="1.431921e-02" type="0"/>
    <Peak1D F1="128.054962" intensity="1.564764e-01" type="0"/>
    <Peak1D F1="128.007294" intensity="1.032346e+00" type="0"/>
    <Peak1D F1="127.716476" intensity="5.022729e-02" type="0"/>
    <Peak1D F1="127.550735" intensity="1.103335e+00" type="0"/>
    <Peak1D F1="127.408340" intensity="4.822599e-01" type="0"/>
    <Peak1D F1="98.959579" intensity="5.691564e-01" type="0"/>
    <Peak1D F1="75.832275" intensity="2.173650e-02" type="0"/>
    <Peak1D F1="74.659157" intensity="4.342225e-01" type="0"/>
    <Peak1D F1="73.245750" intensity="4.990434e-01" type="0"/>
    <Peak1D F1="72.945923" intensity="1.089877e-02" type="0"/>
    <Peak1D F1="71.520477" intensity="2.000376e-02" type="0"/>
    <Peak1D F1="71.461044" intensity="1.991671e-02" type="0"/>
    <Peak1D F1="71.017303" intensity="5.393991e-01" type="0"/>
    <Peak1D F1="70.821281" intensity="6.655492e-01" type="0"/>
    <Peak1D F1="68.742599" intensity="5.163248e-01" type="0"/>
    <Peak1D F1="63.322105" intensity="4.802511e-01" type="0"/>
    <Peak1D F1="54.553280" intensity="1.437203e-02" type="0"/>
    <Peak1D F1="51.903103" intensity="6.540992e-01" type="0"/>
    <Peak1D F1="50.685112" intensity="4.307727e-02" type="0"/>
    <Peak1D F1="50.616283" intensity="9.084458e-01" type="0"/>
    <Peak1D F1="48.456890" intensity="9.409151e-02" type="0"/>
    <Peak1D F1="48.176292" intensity="3.926330e-02" type="0"/>
    <Peak1D F1="48.033268" intensity="2.132344e+00" type="0"/>
    <Peak1D F1="47.891323" intensity="6.405120e+00" type="0"/>
    <Peak1D F1="47.845337" intensity="1.296229e-01" type="0"/>
    <Peak1D F1="47.837578" intensity="1.188462e-01" type="0"/>
    <Peak1D F1="47.830086" intensity="1.167319e-01" type="0"/>
    <Peak1D F1="47.822311" intensity="1.220343e-01" type="0"/>
    <Peak1D F1="47.814892" intensity="1.318464e-01" type="0"/>
    <Peak1D F1="47.749382" intensity="1.277925e+01" type="0"/>
    <Peak1D F1="47.703621" intensity="1.985250e-01" type="0"/>
    <Peak1D F1="47.696003" intensity="1.699590e-01" type="0"/>
    <Peak1D F1="47.688000" intensity="1.546053e-01" type="0"/>
    <Peak1D F1="47.680325" intensity="1.580047e-01" type="0"/>
    <Peak1D F1="47.672806" intensity="1.662676e-01" type="0"/>
    <Peak1D F1="47.665142" intensity="1.787720e-01" type="0"/>
    <Peak1D F1="47.607395" intensity="1.500000e+01" type="0"/>
    <Peak1D F1="47.538410" intensity="1.455665e-01" type="0"/>
    <Peak1D F1="47.465408" intensity="1.290738e+01" type="0"/>
    <Peak1D F1="47.323421" intensity="6.480710e+00" type="0"/>
    <Peak1D F1="47.181435" intensity="2.149399e+00" type="0"/>
    <Peak1D F1="37.147820" intensity="5.349231e-01" type="0"/>
    <Peak1D F1="29.338350" intensity="1.269912e-02" type="0"/>
    <Peak1D F1="21.338974" intensity="6.651156e-01" type="0"/>
    <Peak1D F1="19.544647" intensity="1.426965e-02" type="0"/>
  </PeakList1D>
</PeakList>
