# Supplementary material for: Synthesis of 4-O-Alkylated N-Acetylneuraminic Acid Derivatives
Source: J Org Chem. 2021 Jun 17;86(13):9145–54. doi: 10.1021/acs.joc.1c00235 (PMC8279483; doi:10.1021/acs.joc.1c00235)
Supplement: Supplementary file 2 — jo1c00235_si_002.zip [file jo1c00235_si_002.zip › FID for publication/C30/13C/pdata/1/parm.txt]

Current Data Parameters
NAME          03rc_1218              
EXPNO                 2              
PROCNO                1              

F2 - Acquisition Parameters
Date_          20201017              
Time              16.53 h            
INSTRUM           spect              
PROBHD   Z132572_0007 (              
PULPROG          zgpg30              
TD                65536              
SOLVENT            MeOD              
NS                  200              
DS                    4              
SWH           36057.691 Hz           
FIDRES         1.100393 Hz           
AQ            0.9087659 sec          
RG               182.66              
DW               13.867 usec         
DE                18.00 usec         
TE                298.0 K            
D1           2.00000000 sec          
D11          0.03000000 sec          
TD0                   1              
SFO1        150.9279571 MHz          
NUC1                13C              
P0                 3.23 usec         
P1                 9.70 usec         
PLW1        35.09999847 W            
SFO2        600.1724007 MHz          
NUC2                 1H              
CPDPRG[2        waltz16              
PCPD2             70.00 usec         
PLW2        21.00000000 W            
PLW12        0.59069002 W            
PLW13        0.28944001 W            

F2 - Processing parameters
SI                65536              
SF          150.9128670 MHz          
WDW                  EM              
SSB                   0              
LB                 1.00 Hz           
GB                    0              
PC                 1.40              
