# Supplementary material for: Synthesis of 4-O-Alkylated N-Acetylneuraminic Acid Derivatives
Source: J Org Chem. 2021 Jun 17;86(13):9145–54. doi: 10.1021/acs.joc.1c00235 (PMC8279483; doi:10.1021/acs.joc.1c00235)
Supplement: Supplementary file 2 — jo1c00235_si_002.zip [file jo1c00235_si_002.zip › FID for publication/C30/13C/pdata/1/auditp.txt]

##TITLE= Audit trail, TopSpin 3.6.2
##JCAMPDX= 5.01
##ORIGIN= Bruker BioSpin GmbH
##OWNER= nmr
$$ /opt/topspin/data/Remi_Emil/nmr/03rc_1218/2/pdata/1/auditp.txt
##AUDIT TRAIL=  $$ (NUMBER, WHEN, WHO, WHERE, PROCESS, VERSION, WHAT)
(   1,<2020-10-17 16:53:27.446 +0200>,<nmr>,<spect600>,<go4>,<TopSpin 3.6.2>,
      <created by zg
	started at 2020-10-17 16:43:15.482 +0200,
	POWCHK enabled, PULCHK disabled,
       terminated by command 'halt'
       configuration hash MD5:
       D1 07 21 EF 18 A6 B3 36 65 A1 B6 92 FC 74 B5 ED
       data hash MD5: 64K
       DA 5E D1 71 EE 4E 88 AB 4F 58 46 A7 C6 B2 44 62>)
(   2,<2020-10-17 16:53:27.480 +0200>,<nmr>,<spect600>,<audit>,<TopSpin 3.6.2>,
      <user comment:
       ICON-NMR User ID: Remi_Emil
       data hash MD5: 64K
       DA 5E D1 71 EE 4E 88 AB 4F 58 46 A7 C6 B2 44 62>)
(   3,<2020-10-17 16:53:27.814 +0200>,<nmr>,<spect600>,<proc1d>,<TopSpin 3.6.2>,
      <Start of raw data processing
       ef LB = 1 FT_mod = 6 PKNL = 1 SI = 64K 
       data hash MD5: 64K
       B2 F3 F8 DB 02 B7 F7 80 6E 37 59 C1 82 60 F1 19>)
(   4,<2020-10-17 16:53:28.058 +0200>,<nmr>,<spect600>,<proc1d>,<TopSpin 3.6.2>,
      <apk 
       data hash MD5: 64K
       B8 E7 6A 02 8E E4 0B 16 AD CA 6F 6B BC 51 04 2A>)
(   5,<2020-10-17 16:53:28.119 +0200>,<nmr>,<spect600>,<proc1d>,<TopSpin 3.6.2>,
      <abs ABSG = 5 
       data hash MD5: 64K
       CC D9 F3 62 D7 41 1A 24 2D E6 2A 37 8B 58 16 8A>)
(   6,<2020-10-17 16:53:59.480 +0200>,<nmr>,<spect600>,<proc1d>,<TopSpin 3.6.2>,
      <pk fgphup PHC0 = 123.9967 PHC1 = -172.4 
       data hash MD5: 64K
       FF D9 26 99 90 24 23 F7 2B 48 9F AF 22 97 0B 2E>)
##END=

$$ hash MD5
$$ 68 77 C4 78 8E 90 27 77 8B 00 39 4E FC 7F 7F 0D
