# Supplementary material for: Synthesis of 4-O-Alkylated N-Acetylneuraminic Acid Derivatives
Source: J Org Chem. 2021 Jun 17;86(13):9145–54. doi: 10.1021/acs.joc.1c00235 (PMC8279483; doi:10.1021/acs.joc.1c00235)
Supplement: Supplementary file 2 — jo1c00235_si_002.zip [file jo1c00235_si_002.zip › FID for publication/C30/13C/shimvalues]

# Sat Oct 17 16:53:26 2020
#$$PROBEIDENTIFIER=Z132572_0007
#$$PROBENAME=CP BBO 600S3 BB-H&F-D-05 Z
#$$SHIMID=292722
#
# Active Shim Gradients
#
Z           		13028           
Z2          		2575            
Z3          		-2814           
Z4          		-4749           
Z5          		248             
Z6          		6560            
Z7          		3950            
Z8          		480             
X           		3540            
XZ          		10656           
XZ2         		1970            
XZ3         		-2616           
XZ4         		-604            
XZ5         		3893            
Y           		-3635           
YZ          		-4331           
YZ2         		-10156          
YZ3         		1676            
YZ4         		-1385           
YZ5         		-782            
XY          		6289            
XYZ         		-15108          
XYZ2        		-487            
XYZ3        		1490            
XYZ4        		-1128           
XYZ5        		0               
(X2-Y2)     		-7870           
(X2-Y2)Z    		-12028          
(X2-Y2)Z2   		3776            
(X2-Y2)Z3   		870             
(X2-Y2)Z4   		-1857           
(X2-Y2)Z5   		0               
X3          		-6642           
X3Z         		8495            
Y3          		19664           
Y3Z         		-2874           
#
# Lock Parameter
#
FIELD		-3680.864
LOCKPHASE		327.861 
LOCKPOWER		-35.000 
LOCKGAIN		128.183 
LOCKDC		-61.100 
LOCKSHIFT		3.300   
LOOPGAIN		-5.000  
LOOPTIME		0.100   
LOOPFILTER		100.000 
#
IEEE64_VERSION_CODE 1
#
# Shim currents 
#
SHIM_SETTING [1 ]  6597.16210389   
SHIM_SETTING [2 ]  278.36375367    
SHIM_SETTING [3 ]  -4138.09297878  
SHIM_SETTING [4 ]  -2521.97902643  
SHIM_SETTING [5 ]  -23.89546929    
SHIM_SETTING [6 ]  -529.40653942   
SHIM_SETTING [7 ]  5873.87415043   
SHIM_SETTING [8 ]  866.88030548    
SHIM_SETTING [9 ]  825.56962673    
SHIM_SETTING [10]  1283.26530149   
SHIM_SETTING [11]  0.00000000      
SHIM_SETTING [12]  22537.57900000  
SHIM_SETTING [13]  16789.57200000  
SHIM_SETTING [14]  -7341.25700000  
SHIM_SETTING [15]  14441.35700000  
SHIM_SETTING [16]  -4841.65100000  
SHIM_SETTING [17]  11461.27800000  
SHIM_SETTING [18]  -5718.42200000  
SHIM_SETTING [19]  4543.18900000   
SHIM_SETTING [20]  -3319.18100000  
SHIM_SETTING [21]  -13563.04300000 
SHIM_SETTING [22]  9207.55100000   
SHIM_SETTING [23]  -17806.96900000 
SHIM_SETTING [24]  250.77600000    
SHIM_SETTING [25]  -7215.84200000  
SHIM_SETTING [26]  -3579.94600000  
SHIM_SETTING [27]  898.86200000    
SHIM_SETTING [28]  -17367.68900000 
SHIM_SETTING [29]  -111.48800000   
SHIM_SETTING [30]  3661.59400000   
SHIM_SETTING [31]  383.19700000    
SHIM_SETTING [32]  -11194.01600000 
SHIM_SETTING [33]  -10949.28900000 
SHIM_SETTING [34]  17065.75900000  
SHIM_SETTING [35]  -3818.65100000  
SHIM_SETTING [36]  19365.07000000  
SHIM_SETTING [37]  664.52800000    
SHIM_SETTING [38]  -63.90300000    
SHIM_SETTING [39]  8233.31100000   
SHIM_SETTING [40]  0.00000000      
