# Supplementary material for: Synthesis of 4-O-Alkylated N-Acetylneuraminic Acid Derivatives
Source: J Org Chem. 2021 Jun 17;86(13):9145–54. doi: 10.1021/acs.joc.1c00235 (PMC8279483; doi:10.1021/acs.joc.1c00235)
Supplement: Supplementary file 2 — jo1c00235_si_002.zip [file jo1c00235_si_002.zip › FID for publication/C30/13C/uxnmr.info]

CONFIGURATION INFORMATION
=========================

Path         : /opt/topspin/conf/instr/spect/uxnmr.info
Date         : Wed Dec  4 13:26:41 2019
Release      : TopSpin 3.6.2
Installed in : /opt/topspin
Host         : spect600
OS           : CentOS Linux release 7.6.1810 (Core) 
CPU          : Intel(R) Xeon(R) W-2135 CPU @ 3.70GHz (12 cores at 1200 MHz with Hyperthreading)
User         : tobias (Tobias Sparrman)
System       : Avance III HD 600 NMR spectrometer
1H-frequency : 600.17 MHz
Description  : AVC600OB
Location     : Umea University
Bruker Order : 10046568
Configured in: spect600:/opt/topspin/conf/instr/spect

IPSO: connected to spectrometer subnet
- TCP/IP address = 149.236.99.90
 - IPSO type: 19"
- Tctrl : 1
- Fctrls: 3
- Gctrl1: without digital preemphasis
- Rctrl : none
- FREDs : none
- DPP : none

DRU1: AQS DRU-E Z102520/02870 ECL 06.02
- TCP/IP address = 149.236.99.89
- Firmware Version = 170619
- DRU1 controls AQS-Rack and HPPR/2

AQS: connected to 149.236.99.89:/dev/tty10
  _Slot_ SBSB _____________________Board_____________________
  Number Addr Type HW-VS FW-VS ID  ECL Name   Description
  -----------------------------------------------------------
     2   0x10 0x43   0x5    CD  R  0.0 REC-1  AQS RXAD/2 600 Z130588/41 ECL 00.00
     3   0x34 0xd6   0x1        X  2.0 REF-1  REF/3-600 Reference Board for AQS/3 Receiver
     4   0x24 0x32     0        S  1.1 SGU-1  AQS SGU/3 600 (2CH) Z117129/00076 ECL 01.01 FPGA-Vs=20131031
     5   0x26 0x32     0        S  1.1 SGU-2  AQS SGU/3 600 (2CH) Z117129/00081 ECL 01.01 FPGA-Vs=20131031
    13   0xa0 0x93     0        V  0.0 PS-1   
    14   0xa1 0x91     0        V  1.1 PS-2   AQS PSM-D Power Supply Module
    --   0x20 0xd8     0        B  1.1 MASTER AQS/3+ Chassis
     1   0x20  0x7     0        B      MASTER AQS Rack Master
  Logical Receiver/SGU configuration:


Router: none installed


Transmitters at the spectrometer subnet:
----------------------------------------
BLA_W1345093_0527 W1345093/0527 ECL 12:
- TCP/IP address = 149.236.99.92
- Firmware VS    = 20120627
- Amplifier      = BLAX500 E 6-365MHZ INR: W1345093/0527 ECL 12
- Router         = BLMMR31 RF AMPLIFIER MODULE: W1345212/1988 ECL 20
- Controller     = BLA CONTROL BOARD 6 2CH: W1522050/6499 ECL 50
BLA_W1345096_0863 W1345096/0863 ECL 30:
- TCP/IP address = 149.236.99.91
- Firmware VS    = 20120627
- Amplifier      = BLAXH2H300/100/150 E 200-600MHZ INR: W1345096/0863 ECL 30
- Router         = BLMMR32 RF AMPLIFIER MODULE: W1345204/1464 ECL 20
- Controller     = BLA CONTROL BOARD 6 2CH: W1522050/6383 ECL 50
LTRX Z109890/00277 ECL 02.01:
- TCP/IP address = 149.236.99.20
- Amplifier      = BSMS/2 LOCK TRANSCEIVER 600: Z109890/00277 ECL 02.01

BSMS: BSMS/2 connected to ethernet
- TCP/IP address = 149.236.99.20
- ELCB firmware version = 20190521
- GAB current limits = 0.0/X, 0.0/Y, 10.0/Z (in A)
- SCB channels = 40
- Shim System = BOSS3-SB
- L-TRX = BSMS/2 LOCK TRANSCEIVER 600: Z109890/00277 ECL 02.01
- Lock: on L-TRX board
- VTU_SPB = BSMS/2 SPB-E SENSOR & PNEUMATIC BD: Z115192/00202 ECL 04.00
- VTU_VPSB1 = BSMS/2 VARIABLE POWER SUPPLY BD: Z115193/01031 ECL 01.03

VTU: in BSMS/2 connected to ethernet
- TCP/IP address = 149.236.99.20

Bruker Automatic Changer: device connected to 149.236.99.90:/dev/tty04
- Capacity: 596 holders
- Firmware: 970111
- use BACS air  = yes
- BACS sx delay = 0 s
- Sample Rail fast changer mode = no

Sample Changers at the spectrometer subnet:
-------------------------------------------------
Sample Changer 1: SampleJet
- TCP/IP address   = 149.236.99.55

Preamplifiers :
HPPR2: - HPPR/2 preamplifier connected to 149.236.99.89:/dev/tty10
    Type      : HPPR/2
    Controller: Cover/2, with DRU Application firmware = c.
                no LED display for tuning and matching
    Module  1 : HPLNA 19F1H (virtual 50 Ohm reference: 100.3%/0.2deg, reflection meter)
                PN=Z103205, SN=00111 from 20120509
    Module  2 : 2H
                PN=Z003473, SN=00921 from 20120417
    Module  3 : 19F
                PN=Z003495, SN=00048 from 20120601
    Module  4 : XBB19F 2HS
                PN=Z003506, SN=01089 from 20120529
    Module  5 : XBB19F 2HS
                PN=Z003506, SN=01082 from 20120529
    Module  6 : 31P
                PN=Z102449, SN=00052 from 20120529
    Module  7 : 13C
                PN=Z003524, SN=00719 from 20120421
    Module  8 : 15N
                PN=Z003530, SN=00709 from 20120423


Gradient Controller cable connections
--------------------------------------------------------------------
GCtrl1: connected to GAB in BSMS

RF cable connections (detected)
--------------------------------------------------------------------
SGU1 NORM output -> input 1 of transmitter 2 (BLAXH2H300/100/150 E 200-600MHZ BSMS/2 LOCK TRANSCEIVER 600 W1345096/0863 at TCP/IP 149.236.99.91)
SGU1 AUX  output -> input 1 of transmitter 1 (BLAX500 E 6-365MHZ INR W1345093/0527 at TCP/IP 149.236.99.92)
SGU2 NORM output -> input 2 of transmitter 2 (BLAXH2H300/100/150 E 200-600MHZ BSMS/2 LOCK TRANSCEIVER 600 W1345096/0863 at TCP/IP 149.236.99.91)
SGU2 AUX  output -> TUNE signal input of HPPR
SGU3 NORM output -> input 4 of transmitter 2 (BLAXH2H300/100/150 E 200-600MHZ BSMS/2 LOCK TRANSCEIVER 600 W1345096/0863 at TCP/IP 149.236.99.91)
SGU3 AUX  output -> input 2 of transmitter 1 (BLAX500 E 6-365MHZ INR W1345093/0527 at TCP/IP 149.236.99.92)

Blanking cable connections (detected)
--------------------------------------------------------------------
transmitter 1 = BLAX500 E 6-365MHZ INR W1345093/0527 at TCP/IP 149.236.99.92:
- amplifier X-500W uses blanking 3

transmitter 2 = BLAXH2H300/100/150 E 200-600MHZ BSMS/2 LOCK TRANSCEIVER 600 W1345096/0863 at TCP/IP 149.236.99.91:
- amplifier 1H-100W uses blanking 2
- amplifier X-300W uses blanking 1
- amplifier 2H-150W uses blanking 4

transmitter 3 = BSMS/2 LOCK TRANSCEIVER 600 Z109890/00277 at TCP/IP 149.236.99.20:
- amplifier 2H-5W needs no blanking
