# Supplementary material for: Synthesis of 4-O-Alkylated N-Acetylneuraminic Acid Derivatives
Source: J Org Chem. 2021 Jun 17;86(13):9145–54. doi: 10.1021/acs.joc.1c00235 (PMC8279483; doi:10.1021/acs.joc.1c00235)
Supplement: Supplementary file 2 — jo1c00235_si_002.zip [file jo1c00235_si_002.zip › FID for publication/C30/13C/vtc_pid_settings]

VTC_REG_PID_SET_CH1=\
<pid_settings type="probehead">
   <standard_pid proportional="1.455" integral="81.547" differential="13.591" />
   <temperature selftune="303.000" min="253.000" max="353.000" />
   <vta type="4" sensor="1" connected_sensors="1" />
   <gasflow selftune="600.000" min="540.000" max="660.000" />
   <bcu_chiller type="1" selftune="1" min="0" max="1000" />
   <pics checksum="16E6" name=" CP TCI 600S3 H-P/C-D-05 Z" />
   <checksum value="B7AF7F1B" />
</pid_settings>
