# Supplementary material for: Synthesis of 4-O-Alkylated N-Acetylneuraminic Acid Derivatives
Source: J Org Chem. 2021 Jun 17;86(13):9145–54. doi: 10.1021/acs.joc.1c00235 (PMC8279483; doi:10.1021/acs.joc.1c00235)
Supplement: Supplementary file 2 — jo1c00235_si_002.zip [file jo1c00235_si_002.zip › FID for publication/C30/1H/audita.txt]

##TITLE= Audit trail, TopSpin 3.6.2
##JCAMPDX= 5.01
##ORIGIN= Bruker BioSpin GmbH
##OWNER= nmr
$$ /opt/topspin/data/Remi_Emil/nmr/03rc_1218/1/audita.txt
##AUDIT TRAIL=  $$ (NUMBER, WHEN, WHO, WHERE, PROCESS, VERSION, WHAT)
(   1,<2020-10-17 16:42:24.735 +0200>,<nmr>,<spect600>,<go4>,<TopSpin 3.6.2>,
      <created by zg
	started at 2020-10-17 16:41:15.984 +0200,
	POWCHK enabled, PULCHK disabled,
       configuration hash MD5:
       D1 07 21 EF 18 A6 B3 36 65 A1 B6 92 FC 74 B5 ED
       data hash MD5: 64K
       F1 31 FE 3F 57 33 F6 CE 51 0E B9 71 75 4B 06 F4>)
(   2,<2020-10-17 16:42:24.758 +0200>,<nmr>,<spect600>,<audit>,<TopSpin 3.6.2>,
      <user comment:
       ICON-NMR User ID: Remi_Emil
       data hash MD5: 64K
       F1 31 FE 3F 57 33 F6 CE 51 0E B9 71 75 4B 06 F4>)
##END=

$$ hash MD5
$$ 7B 01 38 AA 79 66 B1 94 EC DE EF 5A 67 AB 20 24
