# Supplementary material for: Synthesis of 4-O-Alkylated N-Acetylneuraminic Acid Derivatives
Source: J Org Chem. 2021 Jun 17;86(13):9145–54. doi: 10.1021/acs.joc.1c00235 (PMC8279483; doi:10.1021/acs.joc.1c00235)
Supplement: Supplementary file 2 — jo1c00235_si_002.zip [file jo1c00235_si_002.zip › FID for publication/C30/1H/pdata/1/peaklist.xml]

<?xml version="1.0" encoding="UTF-8"?>
<PeakList>
  <PeakList1D>
    <PeakList1DHeader creator="nmr" date="2020-10-17T16:42:26.590+02:00" expNo="1" name="03rc_1218" owner="" procNo="1" source="/opt/topspin/data/Remi_Emil/nmr">
      <PeakPickDetails>F1=16.067780ppm, F2=-3.958595ppm, MI=0.00cm, MAXI=10000.00cm, PC=1.000
      </PeakPickDetails>
    </PeakList1DHeader>
    <Peak1D F1="8.434936" intensity="2.090275e-02" type="0"/>
    <Peak1D F1="7.983748" intensity="1.184169e-03" type="0"/>
    <Peak1D F1="7.908451" intensity="1.091286e-02" type="0"/>
    <Peak1D F1="7.893918" intensity="1.087618e-02" type="0"/>
    <Peak1D F1="7.874095" intensity="1.145629e-03" type="0"/>
    <Peak1D F1="7.383676" intensity="5.600323e-03" type="0"/>
    <Peak1D F1="7.380976" intensity="5.577965e-03" type="0"/>
    <Peak1D F1="7.369464" intensity="1.477128e-02" type="0"/>
    <Peak1D F1="7.357513" intensity="1.646908e-02" type="0"/>
    <Peak1D F1="7.350342" intensity="2.310166e-02" type="0"/>
    <Peak1D F1="7.338536" intensity="1.515401e-02" type="0"/>
    <Peak1D F1="7.328472" intensity="3.207476e-03" type="0"/>
    <Peak1D F1="7.324056" intensity="4.148461e-03" type="0"/>
    <Peak1D F1="7.318958" intensity="5.168605e-03" type="0"/>
    <Peak1D F1="7.314573" intensity="6.445809e-03" type="0"/>
    <Peak1D F1="7.309305" intensity="6.022249e-03" type="0"/>
    <Peak1D F1="7.304150" intensity="5.961139e-03" type="0"/>
    <Peak1D F1="7.299433" intensity="5.426410e-03" type="0"/>
    <Peak1D F1="7.253318" intensity="5.475078e-01" type="0"/>
    <Peak1D F1="7.243388" intensity="9.017122e-01" type="0"/>
    <Peak1D F1="7.240489" intensity="2.386046e+00" type="0"/>
    <Peak1D F1="7.229829" intensity="6.430504e+00" type="0"/>
    <Peak1D F1="7.227170" intensity="5.089635e+00" type="0"/>
    <Peak1D F1="7.216757" intensity="9.927814e-01" type="0"/>
    <Peak1D F1="7.208100" intensity="1.250001e-01" type="0"/>
    <Peak1D F1="7.195230" intensity="6.330106e-01" type="0"/>
    <Peak1D F1="7.191790" intensity="7.348209e-01" type="0"/>
    <Peak1D F1="7.184369" intensity="5.556226e-01" type="0"/>
    <Peak1D F1="7.180896" intensity="1.030765e+00" type="0"/>
    <Peak1D F1="7.175499" intensity="3.738539e-01" type="0"/>
    <Peak1D F1="7.170048" intensity="3.880886e-01" type="0"/>
    <Peak1D F1="7.166649" intensity="2.103273e-01" type="0"/>
    <Peak1D F1="7.131216" intensity="3.221651e-03" type="0"/>
    <Peak1D F1="7.117495" intensity="9.780787e-03" type="0"/>
    <Peak1D F1="7.115250" intensity="1.131512e-02" type="0"/>
    <Peak1D F1="7.103563" intensity="1.588777e-02" type="0"/>
    <Peak1D F1="7.100793" intensity="1.379574e-02" type="0"/>
    <Peak1D F1="7.096682" intensity="1.512928e-02" type="0"/>
    <Peak1D F1="7.084534" intensity="1.098116e-02" type="0"/>
    <Peak1D F1="7.058527" intensity="4.280448e-03" type="0"/>
    <Peak1D F1="7.047175" intensity="6.556755e-03" type="0"/>
    <Peak1D F1="7.035865" intensity="3.305916e-03" type="0"/>
    <Peak1D F1="7.020896" intensity="1.267091e-03" type="0"/>
    <Peak1D F1="6.858907" intensity="1.353456e-03" type="0"/>
    <Peak1D F1="5.957453" intensity="1.224896e-03" type="0"/>
    <Peak1D F1="5.923695" intensity="1.232704e-03" type="0"/>
    <Peak1D F1="5.297948" intensity="1.260234e-03" type="0"/>
    <Peak1D F1="5.293723" intensity="1.411474e-03" type="0"/>
    <Peak1D F1="5.284119" intensity="1.583737e-03" type="0"/>
    <Peak1D F1="5.269667" intensity="4.183743e-03" type="0"/>
    <Peak1D F1="5.263778" intensity="4.354428e-03" type="0"/>
    <Peak1D F1="5.260234" intensity="4.064349e-03" type="0"/>
    <Peak1D F1="5.250526" intensity="6.453278e-03" type="0"/>
    <Peak1D F1="5.242935" intensity="1.090152e-02" type="0"/>
    <Peak1D F1="5.234936" intensity="5.846525e-03" type="0"/>
    <Peak1D F1="5.216794" intensity="2.377404e-03" type="0"/>
    <Peak1D F1="5.209239" intensity="2.099039e-03" type="0"/>
    <Peak1D F1="5.198924" intensity="1.733394e-03" type="0"/>
    <Peak1D F1="5.194374" intensity="1.643688e-03" type="0"/>
    <Peak1D F1="5.173140" intensity="1.710103e-03" type="0"/>
    <Peak1D F1="5.135803" intensity="1.349585e-03" type="0"/>
    <Peak1D F1="5.127881" intensity="1.047591e-03" type="0"/>
    <Peak1D F1="5.119179" intensity="1.066071e-03" type="0"/>
    <Peak1D F1="5.103289" intensity="1.836106e-03" type="0"/>
    <Peak1D F1="5.096951" intensity="1.255326e-03" type="0"/>
    <Peak1D F1="5.041194" intensity="1.153424e-02" type="0"/>
    <Peak1D F1="5.031364" intensity="1.213873e-02" type="0"/>
    <Peak1D F1="4.994030" intensity="7.272990e-03" type="0"/>
    <Peak1D F1="4.975135" intensity="4.834599e-03" type="0"/>
    <Peak1D F1="4.965089" intensity="3.032985e-03" type="0"/>
    <Peak1D F1="4.957060" intensity="2.683223e-03" type="0"/>
    <Peak1D F1="4.941248" intensity="2.511673e-03" type="0"/>
    <Peak1D F1="4.930803" intensity="2.511230e-03" type="0"/>
    <Peak1D F1="4.918889" intensity="2.605925e-03" type="0"/>
    <Peak1D F1="4.913901" intensity="3.956775e-03" type="0"/>
    <Peak1D F1="4.906690" intensity="3.970531e-03" type="0"/>
    <Peak1D F1="4.900526" intensity="3.882349e-03" type="0"/>
    <Peak1D F1="4.890452" intensity="4.073916e-03" type="0"/>
    <Peak1D F1="4.884713" intensity="4.205127e-03" type="0"/>
    <Peak1D F1="4.876071" intensity="4.570982e-03" type="0"/>
    <Peak1D F1="4.867521" intensity="4.810411e-03" type="0"/>
    <Peak1D F1="4.862117" intensity="4.906590e-03" type="0"/>
    <Peak1D F1="4.840352" intensity="5.858381e-03" type="0"/>
    <Peak1D F1="4.833261" intensity="7.067062e-03" type="0"/>
    <Peak1D F1="4.750247" intensity="1.856859e+01" type="0"/>
    <Peak1D F1="4.670686" intensity="7.266529e-03" type="0"/>
    <Peak1D F1="4.658723" intensity="2.673669e-03" type="0"/>
    <Peak1D F1="4.651062" intensity="9.545974e-03" type="0"/>
    <Peak1D F1="4.625909" intensity="1.075104e-03" type="0"/>
    <Peak1D F1="4.618322" intensity="1.927077e-03" type="0"/>
    <Peak1D F1="4.611456" intensity="1.162253e-03" type="0"/>
    <Peak1D F1="4.596744" intensity="9.478968e-03" type="0"/>
    <Peak1D F1="4.579321" intensity="1.461738e-02" type="0"/>
    <Peak1D F1="4.553967" intensity="1.703018e+00" type="0"/>
    <Peak1D F1="4.534331" intensity="2.267779e+00" type="0"/>
    <Peak1D F1="4.521808" intensity="1.800452e-02" type="0"/>
    <Peak1D F1="4.510293" intensity="4.028070e-03" type="0"/>
    <Peak1D F1="4.486405" intensity="1.683784e-02" type="0"/>
    <Peak1D F1="4.475344" intensity="2.880383e-02" type="0"/>
    <Peak1D F1="4.470033" intensity="2.785130e-02" type="0"/>
    <Peak1D F1="4.445700" intensity="1.170588e-02" type="0"/>
    <Peak1D F1="4.425472" intensity="2.266686e+00" type="0"/>
    <Peak1D F1="4.405844" intensity="1.682093e+00" type="0"/>
    <Peak1D F1="4.372149" intensity="1.484688e-03" type="0"/>
    <Peak1D F1="4.305276" intensity="1.043739e-02" type="0"/>
    <Peak1D F1="4.285723" intensity="1.005643e-02" type="0"/>
    <Peak1D F1="4.274981" intensity="2.018606e-03" type="0"/>
    <Peak1D F1="4.268874" intensity="2.390664e-03" type="0"/>
    <Peak1D F1="4.264199" intensity="1.682043e-03" type="0"/>
    <Peak1D F1="4.257346" intensity="1.277261e-03" type="0"/>
    <Peak1D F1="4.247801" intensity="1.162310e-03" type="0"/>
    <Peak1D F1="4.244126" intensity="1.100437e-03" type="0"/>
    <Peak1D F1="4.236034" intensity="1.236093e-03" type="0"/>
    <Peak1D F1="4.232630" intensity="1.004942e-03" type="0"/>
    <Peak1D F1="4.219608" intensity="1.211740e-03" type="0"/>
    <Peak1D F1="4.167237" intensity="2.084620e-03" type="0"/>
    <Peak1D F1="4.156998" intensity="5.833968e-03" type="0"/>
    <Peak1D F1="4.146472" intensity="6.027134e-03" type="0"/>
    <Peak1D F1="4.135925" intensity="3.138547e-03" type="0"/>
    <Peak1D F1="4.124712" intensity="1.925617e-03" type="0"/>
    <Peak1D F1="4.116298" intensity="1.703190e-03" type="0"/>
    <Peak1D F1="4.107413" intensity="1.684952e-03" type="0"/>
    <Peak1D F1="4.101614" intensity="2.056426e-03" type="0"/>
    <Peak1D F1="4.089965" intensity="2.613386e-03" type="0"/>
    <Peak1D F1="4.081219" intensity="2.486680e-03" type="0"/>
    <Peak1D F1="4.068747" intensity="3.791364e-03" type="0"/>
    <Peak1D F1="4.056143" intensity="3.187758e-03" type="0"/>
    <Peak1D F1="4.050868" intensity="3.061101e-03" type="0"/>
    <Peak1D F1="4.039484" intensity="2.944260e-03" type="0"/>
    <Peak1D F1="4.033021" intensity="3.017936e-03" type="0"/>
    <Peak1D F1="4.026141" intensity="3.365681e-03" type="0"/>
    <Peak1D F1="4.014524" intensity="3.211873e-03" type="0"/>
    <Peak1D F1="4.004103" intensity="5.182195e-03" type="0"/>
    <Peak1D F1="3.992771" intensity="5.536590e-03" type="0"/>
    <Peak1D F1="3.989314" intensity="8.853389e-03" type="0"/>
    <Peak1D F1="3.978316" intensity="1.166766e-02" type="0"/>
    <Peak1D F1="3.975168" intensity="1.119514e-02" type="0"/>
    <Peak1D F1="3.964548" intensity="1.011470e-02" type="0"/>
    <Peak1D F1="3.958787" intensity="1.573193e-02" type="0"/>
    <Peak1D F1="3.941541" intensity="1.579204e-02" type="0"/>
    <Peak1D F1="3.924546" intensity="1.069675e-02" type="0"/>
    <Peak1D F1="3.914707" intensity="1.113690e-02" type="0"/>
    <Peak1D F1="3.904219" intensity="1.109870e-02" type="0"/>
    <Peak1D F1="3.901441" intensity="1.258076e-02" type="0"/>
    <Peak1D F1="3.890419" intensity="1.339683e-02" type="0"/>
    <Peak1D F1="3.887835" intensity="1.281132e-02" type="0"/>
    <Peak1D F1="3.858602" intensity="6.461415e-01" type="0"/>
    <Peak1D F1="3.841425" intensity="1.315325e+00" type="0"/>
    <Peak1D F1="3.824264" intensity="7.788511e-01" type="0"/>
    <Peak1D F1="3.788212" intensity="1.863482e-02" type="0"/>
    <Peak1D F1="3.783099" intensity="2.040179e-02" type="0"/>
    <Peak1D F1="3.775044" intensity="2.762942e-02" type="0"/>
    <Peak1D F1="3.756864" intensity="4.764627e-01" type="0"/>
    <Peak1D F1="3.752303" intensity="6.496913e-01" type="0"/>
    <Peak1D F1="3.747738" intensity="5.573163e-01" type="0"/>
    <Peak1D F1="3.742689" intensity="1.079801e+00" type="0"/>
    <Peak1D F1="3.737178" intensity="1.559079e+00" type="0"/>
    <Peak1D F1="3.732051" intensity="1.511991e+00" type="0"/>
    <Peak1D F1="3.727156" intensity="4.279043e-01" type="0"/>
    <Peak1D F1="3.718211" intensity="1.498159e+00" type="0"/>
    <Peak1D F1="3.713550" intensity="1.261905e+00" type="0"/>
    <Peak1D F1="3.706759" intensity="1.500000e+01" type="0"/>
    <Peak1D F1="3.692060" intensity="4.213966e-01" type="0"/>
    <Peak1D F1="3.680506" intensity="3.269210e-02" type="0"/>
    <Peak1D F1="3.677416" intensity="1.930102e-02" type="0"/>
    <Peak1D F1="3.672563" intensity="3.908030e-02" type="0"/>
    <Peak1D F1="3.670035" intensity="3.673894e-02" type="0"/>
    <Peak1D F1="3.662940" intensity="1.329639e-02" type="0"/>
    <Peak1D F1="3.655508" intensity="4.230266e-02" type="0"/>
    <Peak1D F1="3.652900" intensity="4.430831e-02" type="0"/>
    <Peak1D F1="3.635214" intensity="1.093284e-02" type="0"/>
    <Peak1D F1="3.630960" intensity="1.019220e-02" type="0"/>
    <Peak1D F1="3.622043" intensity="1.565912e-02" type="0"/>
    <Peak1D F1="3.615454" intensity="1.179365e-02" type="0"/>
    <Peak1D F1="3.611908" intensity="1.489916e-02" type="0"/>
    <Peak1D F1="3.603658" intensity="1.435439e-02" type="0"/>
    <Peak1D F1="3.597436" intensity="1.504329e-02" type="0"/>
    <Peak1D F1="3.592847" intensity="1.403711e-02" type="0"/>
    <Peak1D F1="3.580462" intensity="9.190609e-02" type="0"/>
    <Peak1D F1="3.576029" intensity="4.524085e-02" type="0"/>
    <Peak1D F1="3.557150" intensity="9.008946e-01" type="0"/>
    <Peak1D F1="3.547557" intensity="2.203413e+00" type="0"/>
    <Peak1D F1="3.537843" intensity="1.135053e+00" type="0"/>
    <Peak1D F1="3.531882" intensity="1.128005e+00" type="0"/>
    <Peak1D F1="3.529078" intensity="1.414289e+00" type="0"/>
    <Peak1D F1="3.510240" intensity="3.737473e-02" type="0"/>
    <Peak1D F1="3.489524" intensity="4.092813e-01" type="0"/>
    <Peak1D F1="3.481936" intensity="4.495897e-01" type="0"/>
    <Peak1D F1="3.470296" intensity="5.928478e-01" type="0"/>
    <Peak1D F1="3.465019" intensity="5.661481e-01" type="0"/>
    <Peak1D F1="3.462894" intensity="5.388912e-01" type="0"/>
    <Peak1D F1="3.453476" intensity="4.160509e-01" type="0"/>
    <Peak1D F1="3.445851" intensity="3.845645e-01" type="0"/>
    <Peak1D F1="3.422241" intensity="1.198239e+00" type="0"/>
    <Peak1D F1="3.420171" intensity="1.077000e+00" type="0"/>
    <Peak1D F1="3.407187" intensity="1.062244e+00" type="0"/>
    <Peak1D F1="3.405135" intensity="1.023174e+00" type="0"/>
    <Peak1D F1="3.369990" intensity="4.331152e-03" type="0"/>
    <Peak1D F1="3.361277" intensity="2.805041e-02" type="0"/>
    <Peak1D F1="3.356980" intensity="7.929474e-02" type="0"/>
    <Peak1D F1="3.343324" intensity="1.857247e-02" type="0"/>
    <Peak1D F1="3.335679" intensity="1.833641e-02" type="0"/>
    <Peak1D F1="3.326915" intensity="2.251234e-02" type="0"/>
    <Peak1D F1="3.323919" intensity="3.029441e-02" type="0"/>
    <Peak1D F1="3.319334" intensity="2.781183e-02" type="0"/>
    <Peak1D F1="3.316211" intensity="2.436961e-02" type="0"/>
    <Peak1D F1="3.307556" intensity="2.136835e-02" type="0"/>
    <Peak1D F1="3.299963" intensity="2.504281e-02" type="0"/>
    <Peak1D F1="3.285790" intensity="2.612944e-02" type="0"/>
    <Peak1D F1="3.246569" intensity="4.158411e+00" type="0"/>
    <Peak1D F1="3.239389" intensity="1.535816e+01" type="0"/>
    <Peak1D F1="3.222821" intensity="4.811314e-02" type="0"/>
    <Peak1D F1="3.212951" intensity="8.609570e-01" type="0"/>
    <Peak1D F1="3.210337" intensity="1.609762e+00" type="0"/>
    <Peak1D F1="3.207723" intensity="2.229060e+00" type="0"/>
    <Peak1D F1="3.205067" intensity="1.632103e+00" type="0"/>
    <Peak1D F1="3.202451" intensity="8.094234e-01" type="0"/>
    <Peak1D F1="3.171432" intensity="1.791968e-03" type="0"/>
    <Peak1D F1="3.152091" intensity="2.879321e-03" type="0"/>
    <Peak1D F1="3.127248" intensity="1.451432e-02" type="0"/>
    <Peak1D F1="3.116967" intensity="6.978257e-02" type="0"/>
    <Peak1D F1="3.091506" intensity="2.746975e-03" type="0"/>
    <Peak1D F1="3.088942" intensity="6.745239e-03" type="0"/>
    <Peak1D F1="3.086345" intensity="2.417386e-03" type="0"/>
    <Peak1D F1="2.801113" intensity="2.293211e-03" type="0"/>
    <Peak1D F1="2.793625" intensity="2.228414e-03" type="0"/>
    <Peak1D F1="2.779666" intensity="2.558387e-03" type="0"/>
    <Peak1D F1="2.772249" intensity="2.315477e-03" type="0"/>
    <Peak1D F1="2.709522" intensity="3.269634e-02" type="0"/>
    <Peak1D F1="2.701782" intensity="4.476763e-02" type="0"/>
    <Peak1D F1="2.691269" intensity="9.775088e-01" type="0"/>
    <Peak1D F1="2.683619" intensity="1.005028e+00" type="0"/>
    <Peak1D F1="2.669965" intensity="1.046869e+00" type="0"/>
    <Peak1D F1="2.662325" intensity="9.687760e-01" type="0"/>
    <Peak1D F1="2.570432" intensity="2.034239e-03" type="0"/>
    <Peak1D F1="2.556568" intensity="2.661377e-03" type="0"/>
    <Peak1D F1="2.553374" intensity="1.044361e-03" type="0"/>
    <Peak1D F1="2.548851" intensity="2.366187e-03" type="0"/>
    <Peak1D F1="2.519759" intensity="1.324995e-03" type="0"/>
    <Peak1D F1="2.512048" intensity="1.265106e-03" type="0"/>
    <Peak1D F1="2.499458" intensity="4.550661e-03" type="0"/>
    <Peak1D F1="2.496624" intensity="3.813281e-03" type="0"/>
    <Peak1D F1="2.491969" intensity="6.155288e-03" type="0"/>
    <Peak1D F1="2.478743" intensity="5.160610e-03" type="0"/>
    <Peak1D F1="2.471305" intensity="4.330704e-03" type="0"/>
    <Peak1D F1="2.221504" intensity="1.983883e-03" type="0"/>
    <Peak1D F1="2.209229" intensity="4.208433e-03" type="0"/>
    <Peak1D F1="2.196178" intensity="2.119465e-03" type="0"/>
    <Peak1D F1="2.134163" intensity="1.690154e-03" type="0"/>
    <Peak1D F1="2.129360" intensity="1.315777e-03" type="0"/>
    <Peak1D F1="2.111568" intensity="4.405976e-03" type="0"/>
    <Peak1D F1="2.103134" intensity="8.671675e-03" type="0"/>
    <Peak1D F1="2.090699" intensity="1.383361e-02" type="0"/>
    <Peak1D F1="2.077786" intensity="1.008222e-02" type="0"/>
    <Peak1D F1="2.059361" intensity="2.002657e-03" type="0"/>
    <Peak1D F1="2.052201" intensity="2.461130e-03" type="0"/>
    <Peak1D F1="2.041740" intensity="1.932029e-03" type="0"/>
    <Peak1D F1="2.035383" intensity="4.719372e-03" type="0"/>
    <Peak1D F1="2.029251" intensity="4.071299e-03" type="0"/>
    <Peak1D F1="2.024110" intensity="1.832116e-02" type="0"/>
    <Peak1D F1="2.011240" intensity="6.755979e-03" type="0"/>
    <Peak1D F1="1.997922" intensity="1.690877e-02" type="0"/>
    <Peak1D F1="1.981199" intensity="3.679765e-01" type="0"/>
    <Peak1D F1="1.959264" intensity="8.302433e-02" type="0"/>
    <Peak1D F1="1.945600" intensity="1.121576e-02" type="0"/>
    <Peak1D F1="1.932462" intensity="1.518103e-02" type="0"/>
    <Peak1D F1="1.924181" intensity="1.629828e-02" type="0"/>
    <Peak1D F1="1.909188" intensity="8.897285e-02" type="0"/>
    <Peak1D F1="1.901736" intensity="3.483623e-02" type="0"/>
    <Peak1D F1="1.888423" intensity="6.665755e-02" type="0"/>
    <Peak1D F1="1.854069" intensity="1.432119e+01" type="0"/>
    <Peak1D F1="1.834282" intensity="1.223925e-02" type="0"/>
    <Peak1D F1="1.804810" intensity="2.381147e-02" type="0"/>
    <Peak1D F1="1.798914" intensity="5.933177e-03" type="0"/>
    <Peak1D F1="1.745438" intensity="6.969857e-02" type="0"/>
    <Peak1D F1="1.707440" intensity="3.029739e-03" type="0"/>
    <Peak1D F1="1.687801" intensity="5.416442e-03" type="0"/>
    <Peak1D F1="1.666843" intensity="3.365084e-03" type="0"/>
    <Peak1D F1="1.646097" intensity="6.792877e-03" type="0"/>
    <Peak1D F1="1.625270" intensity="1.466610e-02" type="0"/>
    <Peak1D F1="1.599882" intensity="1.044669e+00" type="0"/>
    <Peak1D F1="1.579769" intensity="1.435362e+00" type="0"/>
    <Peak1D F1="1.559101" intensity="1.035981e+00" type="0"/>
    <Peak1D F1="1.539173" intensity="2.574430e-02" type="0"/>
    <Peak1D F1="1.528804" intensity="3.360866e-03" type="0"/>
    <Peak1D F1="1.502210" intensity="8.517635e-03" type="0"/>
    <Peak1D F1="1.494001" intensity="7.373252e-03" type="0"/>
    <Peak1D F1="1.489424" intensity="7.389747e-03" type="0"/>
    <Peak1D F1="1.477749" intensity="2.776819e-03" type="0"/>
    <Peak1D F1="1.467575" intensity="6.361860e-03" type="0"/>
    <Peak1D F1="1.447719" intensity="4.037446e-03" type="0"/>
    <Peak1D F1="1.377589" intensity="5.188429e-03" type="0"/>
    <Peak1D F1="1.304971" intensity="2.004847e-02" type="0"/>
    <Peak1D F1="1.288490" intensity="9.606862e-03" type="0"/>
    <Peak1D F1="1.277711" intensity="2.295786e-02" type="0"/>
    <Peak1D F1="1.264761" intensity="4.061739e-02" type="0"/>
    <Peak1D F1="1.256729" intensity="2.849411e-02" type="0"/>
    <Peak1D F1="1.237942" intensity="7.403574e-02" type="0"/>
    <Peak1D F1="1.232937" intensity="5.229000e-02" type="0"/>
    <Peak1D F1="1.220444" intensity="6.339740e-02" type="0"/>
    <Peak1D F1="1.205001" intensity="7.258469e-02" type="0"/>
    <Peak1D F1="1.201830" intensity="8.425724e-02" type="0"/>
    <Peak1D F1="1.187487" intensity="2.938049e-01" type="0"/>
    <Peak1D F1="1.164740" intensity="2.789438e-02" type="0"/>
    <Peak1D F1="1.155728" intensity="1.539579e-02" type="0"/>
    <Peak1D F1="1.148774" intensity="7.822937e-03" type="0"/>
    <Peak1D F1="1.130933" intensity="3.071243e-03" type="0"/>
    <Peak1D F1="1.105755" intensity="1.185841e-02" type="0"/>
    <Peak1D F1="1.093643" intensity="2.358471e-03" type="0"/>
    <Peak1D F1="1.087393" intensity="2.879663e-03" type="0"/>
    <Peak1D F1="1.076562" intensity="4.073450e-03" type="0"/>
    <Peak1D F1="1.065710" intensity="8.646852e-03" type="0"/>
    <Peak1D F1="1.053900" intensity="2.183904e-03" type="0"/>
    <Peak1D F1="1.031901" intensity="2.842893e-03" type="0"/>
    <Peak1D F1="1.018000" intensity="2.985513e-03" type="0"/>
    <Peak1D F1="1.004271" intensity="3.416885e-03" type="0"/>
    <Peak1D F1="0.991998" intensity="1.811735e-03" type="0"/>
    <Peak1D F1="0.946560" intensity="1.865745e-03" type="0"/>
    <Peak1D F1="0.905736" intensity="1.123365e-03" type="0"/>
    <Peak1D F1="0.894001" intensity="2.389786e-03" type="0"/>
    <Peak1D F1="0.872931" intensity="1.137642e-03" type="0"/>
    <Peak1D F1="0.859750" intensity="1.999037e-03" type="0"/>
    <Peak1D F1="0.848273" intensity="2.584856e-03" type="0"/>
    <Peak1D F1="0.840654" intensity="2.544316e-03" type="0"/>
    <Peak1D F1="0.810645" intensity="3.202660e-02" type="0"/>
    <Peak1D F1="0.799449" intensity="6.202903e-02" type="0"/>
    <Peak1D F1="0.785864" intensity="7.275314e-02" type="0"/>
    <Peak1D F1="0.774289" intensity="2.433788e-02" type="0"/>
    <Peak1D F1="0.765944" intensity="1.530448e-02" type="0"/>
    <Peak1D F1="0.756176" intensity="1.057667e-02" type="0"/>
    <Peak1D F1="0.643672" intensity="1.171405e-03" type="0"/>
    <Peak1D F1="0.621151" intensity="1.048833e-03" type="0"/>
    <Peak1D F1="-0.000156" intensity="3.117376e-01" type="0"/>
    <Peak1D F1="-0.006569" intensity="1.451498e-02" type="0"/>
    <Peak1D F1="-0.014147" intensity="1.283875e-02" type="0"/>
  </PeakList1D>
</PeakList>
