# Supplementary material for: Synthesis of 4-O-Alkylated N-Acetylneuraminic Acid Derivatives
Source: J Org Chem. 2021 Jun 17;86(13):9145–54. doi: 10.1021/acs.joc.1c00235 (PMC8279483; doi:10.1021/acs.joc.1c00235)
Supplement: Supplementary file 2 — jo1c00235_si_002.zip [file jo1c00235_si_002.zip › FID for publication/C30/1H/pdata/1/auditp.txt]

##TITLE= Audit trail, TopSpin 3.6.2
##JCAMPDX= 5.01
##ORIGIN= Bruker BioSpin GmbH
##OWNER= nmr
$$ /opt/topspin/data/Remi_Emil/nmr/03rc_1218/1/pdata/1/auditp.txt
##AUDIT TRAIL=  $$ (NUMBER, WHEN, WHO, WHERE, PROCESS, VERSION, WHAT)
(   1,<2020-10-17 16:42:24.735 +0200>,<nmr>,<spect600>,<go4>,<TopSpin 3.6.2>,
      <created by zg
	started at 2020-10-17 16:41:15.984 +0200,
	POWCHK enabled, PULCHK disabled,
       configuration hash MD5:
       D1 07 21 EF 18 A6 B3 36 65 A1 B6 92 FC 74 B5 ED
       data hash MD5: 64K
       F1 31 FE 3F 57 33 F6 CE 51 0E B9 71 75 4B 06 F4>)
(   2,<2020-10-17 16:42:24.758 +0200>,<nmr>,<spect600>,<audit>,<TopSpin 3.6.2>,
      <user comment:
       ICON-NMR User ID: Remi_Emil
       data hash MD5: 64K
       F1 31 FE 3F 57 33 F6 CE 51 0E B9 71 75 4B 06 F4>)
(   3,<2020-10-17 16:42:25.111 +0200>,<nmr>,<spect600>,<proc1d>,<TopSpin 3.6.2>,
      <Start of raw data processing
       ef LB = 0.3 FT_mod = 6 PKNL = 1 SI = 64K 
       data hash MD5: 64K
       1B 12 82 E8 5E F9 A8 B1 51 77 C5 37 58 08 0B 66>)
(   4,<2020-10-17 16:42:26.015 +0200>,<nmr>,<spect600>,<proc1d>,<TopSpin 3.6.2>,
      <apk0 
       data hash MD5: 64K
       BC CF BA AF 6C 9F 7E 1B BB 8D 76 7F 1B EB 91 69>)
(   5,<2020-10-17 16:42:26.489 +0200>,<nmr>,<spect600>,<proc1d>,<TopSpin 3.6.2>,
      <apk 
       data hash MD5: 64K
       C8 EC 4E 4A EF 3F 1B 3D 89 C3 6B 48 B0 92 32 B2>)
(   6,<2020-10-17 16:42:26.569 +0200>,<nmr>,<spect600>,<proc1d>,<TopSpin 3.6.2>,
      <abs ABSG = 5 
       data hash MD5: 64K
       72 BA 9F 00 53 A0 1A 71 81 F2 8F 5B 0D 7E 7B FA>)
##END=

$$ hash MD5
$$ CC C2 95 6A B9 8D 6B C8 F4 34 F1 91 3A E7 83 56
