# Supplementary material for: Synthesis of 4-O-Alkylated N-Acetylneuraminic Acid Derivatives
Source: J Org Chem. 2021 Jun 17;86(13):9145–54. doi: 10.1021/acs.joc.1c00235 (PMC8279483; doi:10.1021/acs.joc.1c00235)
Supplement: Supplementary file 2 — jo1c00235_si_002.zip [file jo1c00235_si_002.zip › FID for publication/C30/1H/pdata/1/intrng]

P 0
7.440084   6.960937
5.367652   4.671545
4.671240   4.327770
4.240985   3.143960
2.789489   2.597280
2.191167   1.777414
1.721187   1.411942
1.394219   0.932796
