# Supplementary material for: Synthesis of 4-O-Alkylated N-Acetylneuraminic Acid Derivatives
Source: J Org Chem. 2021 Jun 17;86(13):9145–54. doi: 10.1021/acs.joc.1c00235 (PMC8279483; doi:10.1021/acs.joc.1c00235)
Supplement: Supplementary file 2 — jo1c00235_si_002.zip [file jo1c00235_si_002.zip › FID for publication/C30/1H/scon2]

##TITLE= Parameter file, TopSpin 3.6.2
##JCAMPDX= 5.0
##DATATYPE= Parameter Values
##NPOINTS= 1	$$ modification sequence number
##ORIGIN= Bruker BioSpin GmbH
##OWNER= nmr
$$ 2020-10-17 16:41:15.959 +0200  nmr@spect600
$$ /opt/topspin/data/Remi_Emil/nmr/03rc_1218/1/scon2
$$ process /opt/topspin/prog/mod/go4
##$BLKTR= (0..19)
3 3 3 3 3 3 3 3 3 3 3 3 3 3 3 3 3 3 3 3
##$DE1= 4.5
##$DEADC= 0.5
##$DEPA= 4.5
##$DERX= 1.5
##$FILCOR= 0.77
##$GRADCHAN= 0
##$GRADPRE= (0..1)
10 10
##$HD_BLKTR= (0..19)
1 1 1 1 1 1 1 1 1 1 1 1 1 1 1 1 1 1 1 1
##$HD_DE1= 5
##$HD_DEADC= 0
##$HD_DEPA= 2.5
##$HD_DERX= 0
##END=
