# Supplementary material for: Synthesis of 4-O-Alkylated N-Acetylneuraminic Acid Derivatives
Source: J Org Chem. 2021 Jun 17;86(13):9145–54. doi: 10.1021/acs.joc.1c00235 (PMC8279483; doi:10.1021/acs.joc.1c00235)
Supplement: Supplementary file 2 — jo1c00235_si_002.zip [file jo1c00235_si_002.zip › FID for publication/C38/1H/pdata/1/peaklist.xml]

<?xml version="1.0" encoding="UTF-8"?>
<PeakList>
  <PeakList1D>
    <PeakList1DHeader creator="nmr" date="2020-11-27T07:05:23.179+01:00" expNo="1" name="26ej_1095_dried" owner="" procNo="1" source="/opt/topspin/data/emjo0014/nmr">
      <PeakPickDetails>F1=16.071280ppm, F2=-3.895494ppm, MI=0.10cm, MAXI=10000.00cm, PC=1.000
      </PeakPickDetails>
    </PeakList1DHeader>
    <Peak1D F1="7.455055" intensity="1.033487e-01" type="0"/>
    <Peak1D F1="7.451730" intensity="1.304172e-01" type="0"/>
    <Peak1D F1="7.434748" intensity="1.467841e-01" type="0"/>
    <Peak1D F1="7.430730" intensity="1.391678e-01" type="0"/>
    <Peak1D F1="7.276781" intensity="1.347056e-01" type="0"/>
    <Peak1D F1="7.258004" intensity="1.525069e-01" type="0"/>
    <Peak1D F1="7.240647" intensity="1.075860e-01" type="0"/>
    <Peak1D F1="7.224960" intensity="1.154544e-01" type="0"/>
    <Peak1D F1="7.219966" intensity="1.400654e-01" type="0"/>
    <Peak1D F1="7.214689" intensity="1.074572e-01" type="0"/>
    <Peak1D F1="7.197033" intensity="3.902656e+00" type="0"/>
    <Peak1D F1="7.181364" intensity="1.295923e-01" type="0"/>
    <Peak1D F1="7.175648" intensity="1.029324e-01" type="0"/>
    <Peak1D F1="6.101744" intensity="1.699941e+00" type="0"/>
    <Peak1D F1="6.092651" intensity="1.738266e+00" type="0"/>
    <Peak1D F1="5.582406" intensity="5.798509e-01" type="0"/>
    <Peak1D F1="5.561347" intensity="6.040380e-01" type="0"/>
    <Peak1D F1="5.483565" intensity="7.830739e-01" type="0"/>
    <Peak1D F1="5.470832" intensity="1.212694e+00" type="0"/>
    <Peak1D F1="5.458859" intensity="9.400646e-01" type="0"/>
    <Peak1D F1="5.354309" intensity="4.730581e-01" type="0"/>
    <Peak1D F1="5.344720" intensity="7.022113e-01" type="0"/>
    <Peak1D F1="5.336972" intensity="6.671683e-01" type="0"/>
    <Peak1D F1="5.334203" intensity="6.387343e-01" type="0"/>
    <Peak1D F1="5.326773" intensity="7.112666e-01" type="0"/>
    <Peak1D F1="5.316745" intensity="4.420160e-01" type="0"/>
    <Peak1D F1="5.307511" intensity="1.011535e-01" type="0"/>
    <Peak1D F1="5.215051" intensity="1.316388e-01" type="0"/>
    <Peak1D F1="4.459967" intensity="7.429935e-01" type="0"/>
    <Peak1D F1="4.450778" intensity="7.586278e-01" type="0"/>
    <Peak1D F1="4.433503" intensity="7.719340e-01" type="0"/>
    <Peak1D F1="4.429620" intensity="1.079428e+00" type="0"/>
    <Peak1D F1="4.420067" intensity="1.702536e+00" type="0"/>
    <Peak1D F1="4.403928" intensity="6.818791e-01" type="0"/>
    <Peak1D F1="4.395442" intensity="1.398777e-01" type="0"/>
    <Peak1D F1="4.389179" intensity="1.228849e-01" type="0"/>
    <Peak1D F1="4.322661" intensity="6.561715e-01" type="0"/>
    <Peak1D F1="4.313144" intensity="7.544696e-01" type="0"/>
    <Peak1D F1="4.309242" intensity="8.506306e-01" type="0"/>
    <Peak1D F1="4.299725" intensity="6.988617e-01" type="0"/>
    <Peak1D F1="4.291625" intensity="5.153849e-01" type="0"/>
    <Peak1D F1="4.285780" intensity="5.193663e-01" type="0"/>
    <Peak1D F1="4.251236" intensity="1.332132e+00" type="0"/>
    <Peak1D F1="4.245480" intensity="1.484428e+00" type="0"/>
    <Peak1D F1="4.230111" intensity="1.204212e-01" type="0"/>
    <Peak1D F1="4.216215" intensity="1.363702e+00" type="0"/>
    <Peak1D F1="4.210440" intensity="1.490614e+00" type="0"/>
    <Peak1D F1="4.191699" intensity="1.072545e-01" type="0"/>
    <Peak1D F1="4.175922" intensity="4.701019e-01" type="0"/>
    <Peak1D F1="4.170118" intensity="5.248757e-01" type="0"/>
    <Peak1D F1="4.159493" intensity="1.043945e-01" type="0"/>
    <Peak1D F1="4.146680" intensity="9.311673e-01" type="0"/>
    <Peak1D F1="4.129458" intensity="9.209706e-01" type="0"/>
    <Peak1D F1="4.116283" intensity="8.537469e-01" type="0"/>
    <Peak1D F1="4.110806" intensity="4.816754e-01" type="0"/>
    <Peak1D F1="4.098801" intensity="9.765367e-01" type="0"/>
    <Peak1D F1="4.089671" intensity="5.766574e-01" type="0"/>
    <Peak1D F1="4.078992" intensity="9.335491e-01" type="0"/>
    <Peak1D F1="4.061010" intensity="1.675774e+00" type="0"/>
    <Peak1D F1="4.043177" intensity="1.588725e+00" type="0"/>
    <Peak1D F1="4.025309" intensity="5.670240e-01" type="0"/>
    <Peak1D F1="3.813823" intensity="1.514805e-01" type="0"/>
    <Peak1D F1="3.761819" intensity="2.659582e-01" type="0"/>
    <Peak1D F1="3.757140" intensity="2.543545e-01" type="0"/>
    <Peak1D F1="3.747657" intensity="5.092352e-01" type="0"/>
    <Peak1D F1="3.736735" intensity="1.145626e+01" type="0"/>
    <Peak1D F1="3.648823" intensity="2.225937e-01" type="0"/>
    <Peak1D F1="3.598315" intensity="2.525533e-01" type="0"/>
    <Peak1D F1="3.492133" intensity="4.425945e-01" type="0"/>
    <Peak1D F1="2.402316" intensity="8.651985e-01" type="0"/>
    <Peak1D F1="2.396433" intensity="1.816849e+00" type="0"/>
    <Peak1D F1="2.390570" intensity="9.242587e-01" type="0"/>
    <Peak1D F1="2.208889" intensity="1.307648e-01" type="0"/>
    <Peak1D F1="2.157298" intensity="1.071248e-01" type="0"/>
    <Peak1D F1="2.144071" intensity="1.690446e-01" type="0"/>
    <Peak1D F1="2.136691" intensity="1.145333e-01" type="0"/>
    <Peak1D F1="2.130616" intensity="1.044376e-01" type="0"/>
    <Peak1D F1="2.117994" intensity="3.548246e-01" type="0"/>
    <Peak1D F1="2.109579" intensity="2.053054e-01" type="0"/>
    <Peak1D F1="2.100164" intensity="1.247170e-01" type="0"/>
    <Peak1D F1="2.088813" intensity="2.777496e-01" type="0"/>
    <Peak1D F1="2.082856" intensity="5.630926e-01" type="0"/>
    <Peak1D F1="2.073046" intensity="3.757185e-01" type="0"/>
    <Peak1D F1="2.063605" intensity="5.277794e-01" type="0"/>
    <Peak1D F1="2.058604" intensity="5.799985e-01" type="0"/>
    <Peak1D F1="2.046134" intensity="1.146752e+01" type="0"/>
    <Peak1D F1="2.028226" intensity="6.074544e-01" type="0"/>
    <Peak1D F1="2.020283" intensity="6.189995e-01" type="0"/>
    <Peak1D F1="2.015674" intensity="8.062911e-01" type="0"/>
    <Peak1D F1="2.003045" intensity="5.550348e-01" type="0"/>
    <Peak1D F1="1.995674" intensity="7.219530e-01" type="0"/>
    <Peak1D F1="1.981612" intensity="1.393848e+01" type="0"/>
    <Peak1D F1="1.978918" intensity="1.500000e+01" type="0"/>
    <Peak1D F1="1.966830" intensity="1.490529e+00" type="0"/>
    <Peak1D F1="1.956760" intensity="4.651016e-01" type="0"/>
    <Peak1D F1="1.950516" intensity="5.797813e-01" type="0"/>
    <Peak1D F1="1.945210" intensity="4.901912e-01" type="0"/>
    <Peak1D F1="1.940007" intensity="4.178310e-01" type="0"/>
    <Peak1D F1="1.928573" intensity="6.474379e-01" type="0"/>
    <Peak1D F1="1.916833" intensity="1.017671e+01" type="0"/>
    <Peak1D F1="1.885378" intensity="5.687997e-01" type="0"/>
    <Peak1D F1="1.881688" intensity="4.154203e-01" type="0"/>
    <Peak1D F1="1.817080" intensity="1.396059e-01" type="0"/>
    <Peak1D F1="1.814707" intensity="1.476319e-01" type="0"/>
    <Peak1D F1="1.771820" intensity="2.178972e-01" type="0"/>
    <Peak1D F1="1.754485" intensity="1.118670e-01" type="0"/>
    <Peak1D F1="1.523845" intensity="1.076900e-01" type="0"/>
    <Peak1D F1="1.505758" intensity="1.226143e-01" type="0"/>
    <Peak1D F1="1.491490" intensity="1.282454e-01" type="0"/>
    <Peak1D F1="1.488027" intensity="1.546708e-01" type="0"/>
    <Peak1D F1="1.468559" intensity="1.063991e-01" type="0"/>
    <Peak1D F1="1.460645" intensity="1.008218e-01" type="0"/>
    <Peak1D F1="1.440432" intensity="1.125912e-01" type="0"/>
    <Peak1D F1="1.366026" intensity="1.255189e-01" type="0"/>
    <Peak1D F1="1.352012" intensity="1.272610e-01" type="0"/>
    <Peak1D F1="1.347196" intensity="1.076497e-01" type="0"/>
    <Peak1D F1="1.336487" intensity="1.219657e-01" type="0"/>
    <Peak1D F1="1.329360" intensity="1.133820e-01" type="0"/>
    <Peak1D F1="1.310993" intensity="1.569482e-01" type="0"/>
    <Peak1D F1="1.299615" intensity="2.938215e-01" type="0"/>
    <Peak1D F1="1.279692" intensity="1.856622e-01" type="0"/>
    <Peak1D F1="1.266390" intensity="2.873672e-01" type="0"/>
    <Peak1D F1="1.248367" intensity="2.703117e-01" type="0"/>
    <Peak1D F1="1.214131" intensity="8.410572e-01" type="0"/>
    <Peak1D F1="1.208129" intensity="2.239426e+00" type="0"/>
    <Peak1D F1="1.190169" intensity="5.279250e+00" type="0"/>
    <Peak1D F1="1.172397" intensity="2.301498e+00" type="0"/>
    <Peak1D F1="1.145740" intensity="7.517914e-01" type="0"/>
    <Peak1D F1="1.116204" intensity="1.920745e-01" type="0"/>
    <Peak1D F1="1.105573" intensity="1.805573e-01" type="0"/>
    <Peak1D F1="1.095602" intensity="4.543642e-01" type="0"/>
    <Peak1D F1="1.071037" intensity="2.534000e-01" type="0"/>
    <Peak1D F1="1.047510" intensity="1.388987e-01" type="0"/>
    <Peak1D F1="1.029610" intensity="1.434220e-01" type="0"/>
    <Peak1D F1="1.011831" intensity="1.370453e-01" type="0"/>
    <Peak1D F1="0.876871" intensity="1.527181e-01" type="0"/>
    <Peak1D F1="0.858614" intensity="2.186326e-01" type="0"/>
    <Peak1D F1="0.844232" intensity="2.922338e-01" type="0"/>
    <Peak1D F1="0.840386" intensity="2.114444e-01" type="0"/>
    <Peak1D F1="0.826952" intensity="5.136192e-01" type="0"/>
    <Peak1D F1="0.810781" intensity="7.297204e-01" type="0"/>
    <Peak1D F1="0.800211" intensity="4.882641e-01" type="0"/>
    <Peak1D F1="0.793514" intensity="5.396920e-01" type="0"/>
    <Peak1D F1="0.783499" intensity="5.031127e-01" type="0"/>
    <Peak1D F1="0.775099" intensity="4.329340e-01" type="0"/>
    <Peak1D F1="0.765445" intensity="3.517531e-01" type="0"/>
    <Peak1D F1="0.759045" intensity="3.674062e-01" type="0"/>
    <Peak1D F1="0.008744" intensity="1.732189e-01" type="0"/>
    <Peak1D F1="-0.000152" intensity="2.531235e+00" type="0"/>
  </PeakList1D>
</PeakList>
