# Supplementary material for: Synthesis of 4-O-Alkylated N-Acetylneuraminic Acid Derivatives
Source: J Org Chem. 2021 Jun 17;86(13):9145–54. doi: 10.1021/acs.joc.1c00235 (PMC8279483; doi:10.1021/acs.joc.1c00235)
Supplement: Supplementary file 2 — jo1c00235_si_002.zip [file jo1c00235_si_002.zip › FID for publication/C38/1H/pdata/1/auditp.txt]

##TITLE= Audit trail, TopSpin 3.6.2
##JCAMPDX= 5.01
##ORIGIN= Bruker BioSpin GmbH
##OWNER= nmr
$$ /opt/topspin/data/emjo0014/nmr/26ej_1095_dried/1/pdata/1/auditp.txt
##AUDIT TRAIL=  $$ (NUMBER, WHEN, WHO, WHERE, PROCESS, VERSION, WHAT)
(   1,<2020-11-27 07:05:22.432 +0100>,<nmr>,<spect400>,<go4>,<TopSpin 3.6.2>,
      <created by zg
	started at 2020-11-27 06:59:40.554 +0100,
	POWCHK enabled, PULCHK disabled,
       configuration hash MD5:
       29 4B 45 6B E1 6C 2D 44 7D 32 D8 5F 99 0C A8 97
       data hash MD5: 64K
       67 A0 41 24 67 C6 57 97 8B 1D 90 39 51 46 12 3C>)
(   2,<2020-11-27 07:05:22.459 +0100>,<nmr>,<spect400>,<audit>,<TopSpin 3.6.2>,
      <user comment:
       ICON-NMR User ID: emjo0014
       data hash MD5: 64K
       67 A0 41 24 67 C6 57 97 8B 1D 90 39 51 46 12 3C>)
(   3,<2020-11-27 07:05:22.828 +0100>,<nmr>,<spect400>,<proc1d>,<TopSpin 3.6.2>,
      <Start of raw data processing
       ef LB = 0.3 FT_mod = 6 PKNL = 1 SI = 64K 
       data hash MD5: 64K
       BF DD DA 76 E7 89 08 5F FA 17 3C 66 FF 7B 20 1F>)
(   4,<2020-11-27 07:05:23.088 +0100>,<nmr>,<spect400>,<proc1d>,<TopSpin 3.6.2>,
      <apk 
       data hash MD5: 64K
       05 3C 51 81 B1 F1 D0 69 F7 7D 4B 4E 03 17 38 2B>)
(   5,<2020-11-27 07:05:23.165 +0100>,<nmr>,<spect400>,<proc1d>,<TopSpin 3.6.2>,
      <abs ABSG = 5 
       data hash MD5: 64K
       CD 68 23 BC DB A6 F6 FF BA 20 FD C6 78 85 73 F6>)
##END=

$$ hash MD5
$$ FE A3 7A 4E 35 B4 5F 95 D2 C0 D4 51 24 36 9F A9
