# Supplementary material for: Synthesis of 4-O-Alkylated N-Acetylneuraminic Acid Derivatives
Source: J Org Chem. 2021 Jun 17;86(13):9145–54. doi: 10.1021/acs.joc.1c00235 (PMC8279483; doi:10.1021/acs.joc.1c00235)
Supplement: Supplementary file 2 — jo1c00235_si_002.zip [file jo1c00235_si_002.zip › FID for publication/C38/1H/pdata/1/intrng]

P 0
7.572544   7.053083
6.194832   6.019038
5.682683   5.126663
4.621522   3.587476
2.479700   2.324015
2.323710   0.514282
0.068856   -0.080431
