# Supplementary material for: Synthesis of 4-O-Alkylated N-Acetylneuraminic Acid Derivatives
Source: J Org Chem. 2021 Jun 17;86(13):9145–54. doi: 10.1021/acs.joc.1c00235 (PMC8279483; doi:10.1021/acs.joc.1c00235)
Supplement: Supplementary file 2 — jo1c00235_si_002.zip [file jo1c00235_si_002.zip › FID for publication/C31/13C/pdata/1/peaklist.xml]

<?xml version="1.0" encoding="UTF-8"?>
<PeakList>
  <PeakList1D>
    <PeakList1DHeader creator="nmr" date="2020-10-17T17:14:27.099+02:00" expNo="2" name="03rc_1225" owner="" procNo="1" source="/opt/topspin/data/Remi_Emil/nmr">
      <PeakPickDetails>F1=219.457504ppm, F2=-19.473032ppm, MI=0.00cm, MAXI=10000.00cm, PC=1.400
      </PeakPickDetails>
    </PeakList1DHeader>
    <Peak1D F1="173.321960" intensity="4.242013e-02" type="0"/>
    <Peak1D F1="169.320236" intensity="6.050276e-02" type="0"/>
    <Peak1D F1="134.734253" intensity="1.449308e-01" type="0"/>
    <Peak1D F1="115.796936" intensity="1.815889e-01" type="0"/>
    <Peak1D F1="98.946930" intensity="1.765591e-01" type="0"/>
    <Peak1D F1="74.474297" intensity="1.580643e-01" type="0"/>
    <Peak1D F1="73.324333" intensity="1.720870e-01" type="0"/>
    <Peak1D F1="70.978691" intensity="1.882067e-01" type="0"/>
    <Peak1D F1="69.796417" intensity="2.289482e-01" type="0"/>
    <Peak1D F1="68.756027" intensity="1.941641e-01" type="0"/>
    <Peak1D F1="63.337940" intensity="1.808867e-01" type="0"/>
    <Peak1D F1="51.900967" intensity="2.084814e-01" type="0"/>
    <Peak1D F1="50.678802" intensity="1.538434e-01" type="0"/>
    <Peak1D F1="50.599350" intensity="2.348965e-01" type="0"/>
    <Peak1D F1="48.162521" intensity="3.995747e-02" type="0"/>
    <Peak1D F1="48.019867" intensity="2.221161e+00" type="0"/>
    <Peak1D F1="47.877865" intensity="6.622602e+00" type="0"/>
    <Peak1D F1="47.826782" intensity="1.012222e-01" type="0"/>
    <Peak1D F1="47.819363" intensity="9.608826e-02" type="0"/>
    <Peak1D F1="47.811657" intensity="9.723151e-02" type="0"/>
    <Peak1D F1="47.804222" intensity="1.039963e-01" type="0"/>
    <Peak1D F1="47.796646" intensity="1.176812e-01" type="0"/>
    <Peak1D F1="47.789085" intensity="1.392434e-01" type="0"/>
    <Peak1D F1="47.781452" intensity="1.755228e-01" type="0"/>
    <Peak1D F1="47.735909" intensity="1.300391e+01" type="0"/>
    <Peak1D F1="47.692371" intensity="1.769034e-01" type="0"/>
    <Peak1D F1="47.684780" intensity="1.497964e-01" type="0"/>
    <Peak1D F1="47.677147" intensity="1.346732e-01" type="0"/>
    <Peak1D F1="47.669727" intensity="1.322749e-01" type="0"/>
    <Peak1D F1="47.662292" intensity="1.324354e-01" type="0"/>
    <Peak1D F1="47.654861" intensity="1.407447e-01" type="0"/>
    <Peak1D F1="47.647285" intensity="1.628584e-01" type="0"/>
    <Peak1D F1="47.639706" intensity="2.009581e-01" type="0"/>
    <Peak1D F1="47.631989" intensity="2.648210e-01" type="0"/>
    <Peak1D F1="47.593937" intensity="1.500000e+01" type="0"/>
    <Peak1D F1="47.558018" intensity="2.702891e-01" type="0"/>
    <Peak1D F1="47.550114" intensity="2.045872e-01" type="0"/>
    <Peak1D F1="47.542522" intensity="1.679292e-01" type="0"/>
    <Peak1D F1="47.535004" intensity="1.496946e-01" type="0"/>
    <Peak1D F1="47.527573" intensity="1.398132e-01" type="0"/>
    <Peak1D F1="47.520164" intensity="1.396803e-01" type="0"/>
    <Peak1D F1="47.512775" intensity="1.451619e-01" type="0"/>
    <Peak1D F1="47.505310" intensity="1.602118e-01" type="0"/>
    <Peak1D F1="47.497723" intensity="1.904220e-01" type="0"/>
    <Peak1D F1="47.490101" intensity="2.469082e-01" type="0"/>
    <Peak1D F1="47.452019" intensity="1.278766e+01" type="0"/>
    <Peak1D F1="47.415749" intensity="2.271890e-01" type="0"/>
    <Peak1D F1="47.407913" intensity="1.694382e-01" type="0"/>
    <Peak1D F1="47.400368" intensity="1.374964e-01" type="0"/>
    <Peak1D F1="47.392906" intensity="1.191646e-01" type="0"/>
    <Peak1D F1="47.385540" intensity="1.054654e-01" type="0"/>
    <Peak1D F1="47.378052" intensity="9.857365e-02" type="0"/>
    <Peak1D F1="47.370644" intensity="9.834336e-02" type="0"/>
    <Peak1D F1="47.363239" intensity="1.043511e-01" type="0"/>
    <Peak1D F1="47.355721" intensity="1.182166e-01" type="0"/>
    <Peak1D F1="47.348129" intensity="1.433615e-01" type="0"/>
    <Peak1D F1="47.340141" intensity="1.976497e-01" type="0"/>
    <Peak1D F1="47.310192" intensity="6.326149e+00" type="0"/>
    <Peak1D F1="47.273518" intensity="1.104127e-01" type="0"/>
    <Peak1D F1="47.265930" intensity="7.889215e-02" type="0"/>
    <Peak1D F1="47.258224" intensity="6.186638e-02" type="0"/>
    <Peak1D F1="47.250675" intensity="5.309942e-02" type="0"/>
    <Peak1D F1="47.243355" intensity="4.759810e-02" type="0"/>
    <Peak1D F1="47.236008" intensity="4.274857e-02" type="0"/>
    <Peak1D F1="47.228687" intensity="4.005968e-02" type="0"/>
    <Peak1D F1="47.221210" intensity="3.814804e-02" type="0"/>
    <Peak1D F1="47.213520" intensity="4.223066e-02" type="0"/>
    <Peak1D F1="47.206017" intensity="5.218607e-02" type="0"/>
    <Peak1D F1="47.168388" intensity="2.077805e+00" type="0"/>
    <Peak1D F1="37.135143" intensity="1.866455e-01" type="0"/>
    <Peak1D F1="21.246733" intensity="2.112515e-01" type="0"/>
  </PeakList1D>
</PeakList>
