# Supplementary material for: Synthesis of 4-O-Alkylated N-Acetylneuraminic Acid Derivatives
Source: J Org Chem. 2021 Jun 17;86(13):9145–54. doi: 10.1021/acs.joc.1c00235 (PMC8279483; doi:10.1021/acs.joc.1c00235)
Supplement: Supplementary file 2 — jo1c00235_si_002.zip [file jo1c00235_si_002.zip › FID for publication/C31/13C/pdata/1/auditp.txt]

##TITLE= Audit trail, TopSpin 3.6.2
##JCAMPDX= 5.01
##ORIGIN= Bruker BioSpin GmbH
##OWNER= nmr
$$ /opt/topspin/data/Remi_Emil/nmr/03rc_1225/2/pdata/1/auditp.txt
##AUDIT TRAIL=  $$ (NUMBER, WHEN, WHO, WHERE, PROCESS, VERSION, WHAT)
(   1,<2020-10-17 17:14:26.389 +0200>,<nmr>,<spect600>,<go4>,<TopSpin 3.6.2>,
      <created by zg
	started at 2020-10-17 17:01:30.701 +0200,
	POWCHK enabled, PULCHK disabled,
       configuration hash MD5:
       D1 07 21 EF 18 A6 B3 36 65 A1 B6 92 FC 74 B5 ED
       data hash MD5: 64K
       80 9B D9 0A 58 B7 6A 42 81 40 1A 8C C6 3E 7B AE>)
(   2,<2020-10-17 17:14:26.422 +0200>,<nmr>,<spect600>,<audit>,<TopSpin 3.6.2>,
      <user comment:
       ICON-NMR User ID: Remi_Emil
       data hash MD5: 64K
       80 9B D9 0A 58 B7 6A 42 81 40 1A 8C C6 3E 7B AE>)
(   3,<2020-10-17 17:14:26.809 +0200>,<nmr>,<spect600>,<proc1d>,<TopSpin 3.6.2>,
      <Start of raw data processing
       ef LB = 1 FT_mod = 6 PKNL = 1 SI = 64K 
       data hash MD5: 64K
       3F 73 DA B0 51 9F 03 93 28 04 70 92 5D 12 97 E5>)
(   4,<2020-10-17 17:14:27.023 +0200>,<nmr>,<spect600>,<proc1d>,<TopSpin 3.6.2>,
      <apk 
       data hash MD5: 64K
       0B B4 78 B5 1D 7E F4 2A D8 B0 92 0B 1E AA 23 B6>)
(   5,<2020-10-17 17:14:27.084 +0200>,<nmr>,<spect600>,<proc1d>,<TopSpin 3.6.2>,
      <abs ABSG = 5 
       data hash MD5: 64K
       9C 60 55 C7 89 71 8D F2 26 D8 8C A6 BB 6C 48 3E>)
(   6,<2020-10-17 17:47:42.456 +0200>,<nmr>,<spect600>,<proc1d>,<TopSpin 3.6.2>,
      <pk fgphup PHC0 = 145.2107 PHC1 = -201.6 
       data hash MD5: 64K
       40 FC 56 5F 3A D0 01 49 65 5C 63 8F 7F 17 37 DA>)
##END=

$$ hash MD5
$$ 07 87 BA B7 35 0B 01 E9 E9 43 64 8D 0F ED 8D EB
