# Supplementary material for: Synthesis of 4-O-Alkylated N-Acetylneuraminic Acid Derivatives
Source: J Org Chem. 2021 Jun 17;86(13):9145–54. doi: 10.1021/acs.joc.1c00235 (PMC8279483; doi:10.1021/acs.joc.1c00235)
Supplement: Supplementary file 2 — jo1c00235_si_002.zip [file jo1c00235_si_002.zip › FID for publication/C31/1H/pdata/1/peakrng]

P    #regions in PPM
# 2020-10-17 17:00:43 +0200  nmr@spect600
# low field   high field   mi   maxi
  16.1886100769043  -3.83776706495684  0.001  10000.000  # for region 1
