# Supplementary material for: Synthesis of 4-O-Alkylated N-Acetylneuraminic Acid Derivatives
Source: J Org Chem. 2021 Jun 17;86(13):9145–54. doi: 10.1021/acs.joc.1c00235 (PMC8279483; doi:10.1021/acs.joc.1c00235)
Supplement: Supplementary file 2 — jo1c00235_si_002.zip [file jo1c00235_si_002.zip › FID for publication/C31/1H/pdata/1/peaklist.xml]

<?xml version="1.0" encoding="UTF-8"?>
<PeakList>
  <PeakList1D>
    <PeakList1DHeader creator="nmr" date="2020-10-17T17:00:43.444+02:00" expNo="1" name="03rc_1225" owner="" procNo="1" source="/opt/topspin/data/Remi_Emil/nmr">
      <PeakPickDetails>F1=16.188610ppm, F2=-3.837767ppm, MI=0.00cm, MAXI=10000.00cm, PC=1.000
      </PeakPickDetails>
    </PeakList1DHeader>
    <Peak1D F1="16.185410" intensity="2.064330e-02" type="0"/>
    <Peak1D F1="8.570824" intensity="1.687542e-01" type="0"/>
    <Peak1D F1="5.942698" intensity="2.609749e-01" type="0"/>
    <Peak1D F1="5.933486" intensity="5.199124e-01" type="0"/>
    <Peak1D F1="5.925006" intensity="4.686761e-01" type="0"/>
    <Peak1D F1="5.915991" intensity="6.358798e-01" type="0"/>
    <Peak1D F1="5.904872" intensity="6.200472e-01" type="0"/>
    <Peak1D F1="5.896296" intensity="5.093916e-01" type="0"/>
    <Peak1D F1="5.887444" intensity="5.976427e-01" type="0"/>
    <Peak1D F1="5.878240" intensity="2.986379e-01" type="0"/>
    <Peak1D F1="5.358734" intensity="2.103448e-02" type="0"/>
    <Peak1D F1="5.309196" intensity="1.056929e+00" type="0"/>
    <Peak1D F1="5.306469" intensity="1.019386e+00" type="0"/>
    <Peak1D F1="5.280508" intensity="9.576435e-01" type="0"/>
    <Peak1D F1="5.277778" intensity="9.164420e-01" type="0"/>
    <Peak1D F1="5.185638" intensity="1.077928e+00" type="0"/>
    <Peak1D F1="5.183454" intensity="9.791345e-01" type="0"/>
    <Peak1D F1="5.168268" intensity="1.033380e+00" type="0"/>
    <Peak1D F1="5.166088" intensity="9.372648e-01" type="0"/>
    <Peak1D F1="4.872509" intensity="3.462238e+01" type="0"/>
    <Peak1D F1="4.593258" intensity="1.273175e-02" type="0"/>
    <Peak1D F1="4.265280" intensity="1.476294e-02" type="0"/>
    <Peak1D F1="4.152422" intensity="5.625010e-01" type="0"/>
    <Peak1D F1="4.143367" intensity="5.548216e-01" type="0"/>
    <Peak1D F1="4.131005" intensity="7.931009e-01" type="0"/>
    <Peak1D F1="4.121935" intensity="7.640548e-01" type="0"/>
    <Peak1D F1="4.083980" intensity="1.898910e-02" type="0"/>
    <Peak1D F1="4.064137" intensity="2.955399e-02" type="0"/>
    <Peak1D F1="4.053309" intensity="2.452774e-02" type="0"/>
    <Peak1D F1="4.027866" intensity="7.808581e-01" type="0"/>
    <Peak1D F1="4.018526" intensity="7.833610e-01" type="0"/>
    <Peak1D F1="4.006447" intensity="5.785457e-01" type="0"/>
    <Peak1D F1="3.997088" intensity="5.783436e-01" type="0"/>
    <Peak1D F1="3.980330" intensity="8.207958e-02" type="0"/>
    <Peak1D F1="3.912598" intensity="6.143757e-01" type="0"/>
    <Peak1D F1="3.895450" intensity="1.297988e+00" type="0"/>
    <Peak1D F1="3.877584" intensity="1.145048e+00" type="0"/>
    <Peak1D F1="3.871547" intensity="7.020981e-01" type="0"/>
    <Peak1D F1="3.866569" intensity="1.314319e+00" type="0"/>
    <Peak1D F1="3.859221" intensity="1.500000e+01" type="0"/>
    <Peak1D F1="3.840337" intensity="1.432558e+00" type="0"/>
    <Peak1D F1="3.835769" intensity="1.034285e+00" type="0"/>
    <Peak1D F1="3.817372" intensity="1.360134e-01" type="0"/>
    <Peak1D F1="3.799151" intensity="4.503796e-02" type="0"/>
    <Peak1D F1="3.781712" intensity="5.377296e-02" type="0"/>
    <Peak1D F1="3.733031" intensity="7.747412e-02" type="0"/>
    <Peak1D F1="3.676080" intensity="8.132002e-01" type="0"/>
    <Peak1D F1="3.671199" intensity="3.083875e-01" type="0"/>
    <Peak1D F1="3.665785" intensity="1.161911e+00" type="0"/>
    <Peak1D F1="3.656243" intensity="2.085038e+00" type="0"/>
    <Peak1D F1="3.646424" intensity="8.355248e-01" type="0"/>
    <Peak1D F1="3.639438" intensity="1.004970e+00" type="0"/>
    <Peak1D F1="3.621027" intensity="4.244449e-02" type="0"/>
    <Peak1D F1="3.605259" intensity="4.607319e-02" type="0"/>
    <Peak1D F1="3.588575" intensity="2.568090e-02" type="0"/>
    <Peak1D F1="3.559310" intensity="4.209489e-01" type="0"/>
    <Peak1D F1="3.551760" intensity="4.577658e-01" type="0"/>
    <Peak1D F1="3.539841" intensity="1.744061e+00" type="0"/>
    <Peak1D F1="3.523304" intensity="1.366145e+00" type="0"/>
    <Peak1D F1="3.515802" intensity="4.043119e-01" type="0"/>
    <Peak1D F1="3.483820" intensity="7.378922e-02" type="0"/>
    <Peak1D F1="3.442595" intensity="3.580598e-02" type="0"/>
    <Peak1D F1="3.366220" intensity="1.411686e+01" type="0"/>
    <Peak1D F1="3.333872" intensity="2.631573e+00" type="0"/>
    <Peak1D F1="3.331232" intensity="4.775852e+00" type="0"/>
    <Peak1D F1="3.328579" intensity="6.369478e+00" type="0"/>
    <Peak1D F1="3.325890" intensity="4.374745e+00" type="0"/>
    <Peak1D F1="3.323301" intensity="2.171953e+00" type="0"/>
    <Peak1D F1="3.243811" intensity="6.977039e-02" type="0"/>
    <Peak1D F1="3.209800" intensity="3.171818e-02" type="0"/>
    <Peak1D F1="2.817705" intensity="9.286092e-01" type="0"/>
    <Peak1D F1="2.810037" intensity="9.450551e-01" type="0"/>
    <Peak1D F1="2.796378" intensity="9.980630e-01" type="0"/>
    <Peak1D F1="2.788732" intensity="9.269545e-01" type="0"/>
    <Peak1D F1="2.109591" intensity="3.284144e-01" type="0"/>
    <Peak1D F1="2.099791" intensity="7.102177e-02" type="0"/>
    <Peak1D F1="2.008240" intensity="1.906930e-01" type="0"/>
    <Peak1D F1="1.994581" intensity="1.336937e+01" type="0"/>
    <Peak1D F1="1.967566" intensity="5.331081e-02" type="0"/>
    <Peak1D F1="1.885972" intensity="6.844691e-02" type="0"/>
    <Peak1D F1="1.674644" intensity="9.824183e-01" type="0"/>
    <Peak1D F1="1.654699" intensity="1.400900e+00" type="0"/>
    <Peak1D F1="1.633862" intensity="9.456659e-01" type="0"/>
    <Peak1D F1="1.385000" intensity="8.458065e-02" type="0"/>
    <Peak1D F1="1.358951" intensity="8.570394e-02" type="0"/>
  </PeakList1D>
</PeakList>
