# Supplementary material for: Synthesis of 4-O-Alkylated N-Acetylneuraminic Acid Derivatives
Source: J Org Chem. 2021 Jun 17;86(13):9145–54. doi: 10.1021/acs.joc.1c00235 (PMC8279483; doi:10.1021/acs.joc.1c00235)
Supplement: Supplementary file 2 — jo1c00235_si_002.zip [file jo1c00235_si_002.zip › FID for publication/C31/1H/pdata/1/parm.txt]

Current Data Parameters
NAME          03rc_1225              
EXPNO                 1              
PROCNO                1              

F2 - Acquisition Parameters
Date_          20201017              
Time              17.00 h            
INSTRUM           spect              
PROBHD   Z132572_0007 (              
PULPROG            zg30              
TD                65536              
SOLVENT            MeOD              
NS                   16              
DS                    2              
SWH           12019.230 Hz           
FIDRES         0.366798 Hz           
AQ            2.7262976 sec          
RG               182.66              
DW               41.600 usec         
DE                40.00 usec         
TE                298.0 K            
D1           1.00000000 sec          
TD0                   1              
SFO1        600.1737063 MHz          
NUC1                 1H              
P0                 4.22 usec         
P1                12.65 usec         
PLW1        21.00000000 W            

F2 - Processing parameters
SI                65536              
SF          600.1700000 MHz          
WDW                  EM              
SSB                   0              
LB                 0.30 Hz           
GB                    0              
PC                 1.00              
