# Supplementary material for: Synthesis of 4-O-Alkylated N-Acetylneuraminic Acid Derivatives
Source: J Org Chem. 2021 Jun 17;86(13):9145–54. doi: 10.1021/acs.joc.1c00235 (PMC8279483; doi:10.1021/acs.joc.1c00235)
Supplement: Supplementary file 2 — jo1c00235_si_002.zip [file jo1c00235_si_002.zip › FID for publication/C31/1H/pdata/1/auditp.txt]

##TITLE= Audit trail, TopSpin 3.6.2
##JCAMPDX= 5.01
##ORIGIN= Bruker BioSpin GmbH
##OWNER= nmr
$$ /opt/topspin/data/Remi_Emil/nmr/03rc_1225/1/pdata/1/auditp.txt
##AUDIT TRAIL=  $$ (NUMBER, WHEN, WHO, WHERE, PROCESS, VERSION, WHAT)
(   1,<2020-10-17 17:00:40.746 +0200>,<nmr>,<spect600>,<go4>,<TopSpin 3.6.2>,
      <created by zg
	started at 2020-10-17 16:59:30.472 +0200,
	POWCHK enabled, PULCHK disabled,
       configuration hash MD5:
       D1 07 21 EF 18 A6 B3 36 65 A1 B6 92 FC 74 B5 ED
       data hash MD5: 64K
       12 F7 FC D2 C7 BA 17 DC FF 8B F3 77 D0 4A 1B A9>)
(   2,<2020-10-17 17:00:40.770 +0200>,<nmr>,<spect600>,<audit>,<TopSpin 3.6.2>,
      <user comment:
       ICON-NMR User ID: Remi_Emil
       data hash MD5: 64K
       12 F7 FC D2 C7 BA 17 DC FF 8B F3 77 D0 4A 1B A9>)
(   3,<2020-10-17 17:00:41.110 +0200>,<nmr>,<spect600>,<proc1d>,<TopSpin 3.6.2>,
      <Start of raw data processing
       ef LB = 0.3 FT_mod = 6 PKNL = 1 SI = 64K 
       data hash MD5: 64K
       27 B3 61 59 C2 01 79 AB A0 C8 2F F9 B0 D0 8A 30>)
(   4,<2020-10-17 17:00:42.904 +0200>,<nmr>,<spect600>,<proc1d>,<TopSpin 3.6.2>,
      <apk0 
       data hash MD5: 64K
       F8 47 A9 F7 34 3B 00 4A 64 91 71 6A AD E4 5C 10>)
(   5,<2020-10-17 17:00:43.334 +0200>,<nmr>,<spect600>,<proc1d>,<TopSpin 3.6.2>,
      <apk 
       data hash MD5: 64K
       3B 32 58 5F C8 3E 03 E1 5C 9E 11 00 76 56 4B D8>)
(   6,<2020-10-17 17:00:43.426 +0200>,<nmr>,<spect600>,<proc1d>,<TopSpin 3.6.2>,
      <abs ABSG = 5 
       data hash MD5: 64K
       3F ED BA 7A 1F 7B 80 AC F3 61 A0 B3 F9 22 18 BA>)
##END=

$$ hash MD5
$$ 53 F9 2A D7 AF 58 AF 19 7D 06 15 6D E1 D0 6C 93
